# Supplementary material for: LncRNAs regulate the cyclic growth and development of hair follicles in Dorper sheep
Source: Front Vet Sci. 2023 Jul 31;10:1186294. doi: 10.3389/fvets.2023.1186294 (PMC10423938; doi:10.3389/fvets.2023.1186294)
Supplement: SUPPLEMENTARY TABLE S2 — The 99 target genes obtained by lncRNA target gene prediction. [file Table_2.XLSX]

## Sheet: Sheet1
Gene ID	Symbol	Description	S1-1_fpkm	S1-2_fpkm	S1-3_fpkm	S1-4_fpkm	S1-5_fpkm	S2-1_fpkm	S2-2_fpkm	S2-3_fpkm	S2-4_fpkm	S2-5_fpkm	S3-1_fpkm	S3-2_fpkm	S3-3_fpkm	S3-4_fpkm	S3-5_fpkm	N1-1_fpkm	N1-2_fpkm	N1-3_fpkm	N2-1_fpkm	N2-2_fpkm	N2-3_fpkm	N3-1_fpkm	N3-2_fpkm	N3-3_fpkm	S1_mean	S2_mean	S3_mean	N1_mean	N2_mean	N3_mean	log2(fc)(s1-s2)	log2(fc)(s1-s3)	log2(fc)(s2-s3)	log2(fc)(n1-s1)	log2(fc)(n2-s2)	log2(fc)(n3-s3)	log2(fc)(n1-n2)	log2(fc)(n1-n3)	log2(fc)(n2-n3)	PValue(s1-s2)	PValue(s1-s3)	PValue(s2-s3)	PValue(n1-s1)	PValue(n2-s2)	PValue(n3-s3)	PValue(n1-n2)	PValue(n1-n3)
MSTRG.13236	--	reverse transcriptase-like [Bos taurus]	0.92	0.34	0.75	0.97	0.62	3.8	3	3.56	5.02	2.86	0.58	3.42	0.39	3.29	1.26	0.51	0.63	0.73	0.52	0.64	1.38	2.09	3.05	2.73	0.72	3.648	1.788	0.623333	0.846667	2.62333	2.34104	1.31228	-1.02876	0.207993	2.10724	-0.553054	0.44179	2.07333	1.63154	1.87815e-18	0.00956721	0.0738217	0.542931	1.94461e-09	0.38825	0.223067	8.95684e-18
MSTRG.17912	ZNF792	endonuclease-reverse transcriptase [Babesia ovata]	1.56	2.96	1.29	2.76	1.87	0.85	0.92	0.6	1.08	0.82	1.47	1.41	1.05	1.87	1.22	1.56	1.18	1.88	2	0.75	1.24	1.15	0.94	0.87	2.088	0.854	1.404	1.54	1.33	0.986667	-1.28981	-0.572579	0.717235	0.439191	-0.639118	0.508908	-0.211504	-0.642296	-0.430792	5.22932e-06	0.0291463	0.000272981	0.128081	0.0329051	0.0541779	0.657421	0.0550774
MSTRG.25353	DEFB1	PREDICTED: beta-defensin 1 [Odobenus rosmarus divergens]	2.59	1.82	0.61	2.29	2.85	1.06	0.63	0.75	1.18	0.32	1.92	1.3	1.52	1.58	1.57	1.89	3.23	3.03	0.83	1.88	3.54	1.23	0.87	4.51	2.032	0.788	1.578	2.71667	2.08333	2.20333	-1.36663	-0.364803	1.00183	-0.418937	-1.40263	-0.481591	-0.382944	-0.30215	0.0807941	0.00357869	0.380602	0.00760813	0.370321	0.0142781	0.321096	0.56185	0.78563
MSTRG.2865	CFDP2	endonuclease-reverse transcriptase [Babesia ovata]	0.37	0.15	0.3	0.22	0.2	2.26	0.88	0.96	0.55	0.83	0.58	0.57	0.26	0.54	0.4	0.19	0.34	0.31	0.5	0.36	0.62	0.49	0.92	0.39	0.248	1.096	0.47	0.28	0.493333	0.6	2.14384	0.922321	-1.22152	-0.175087	1.15161	-0.352302	0.817136	1.09954	0.2824	2.34706e-09	0.00064747	0.000620544	0.540308	0.0120481	0.242929	0.0463361	0.0115413
MSTRG.4360	--	uncharacterized protein LOC116280459 [Vicugna pacos]	261.36	156.19	218.29	116.34	266.51	34.89	0.22	10.04	28.36	36.3	217.78	33.99	162.69	43.23	23.96	210.67	91.68	168.23	65.41	120.07	124.05	123.31	45.87	55.63	203.738	21.962	96.33	156.86	103.177	74.9367	-3.21363	-1.08066	2.13298	0.377238	-2.23204	0.362313	-0.604361	-1.06573	-0.461373	0.000138073	0.116144	0.0243147	0.120404	0.0354002	0.703951	0.0631476	0.0114718
ncbi_100135687	HIF3A	hypoxia inducible factor 3 subunit alpha, transcript variant X1	0.16	0.03	0.2	0.2	0.25	0.71	0.41	0.7	0.3	1.63	0.17	0.24	0.09	0.2	0.3	0.14	0.33	0.11	0.12	0.28	0.09	0.37	0.58	0.14	0.168	0.75	0.2	0.193333	0.163333	0.363333	2.15843	0.251539	-1.90689	-0.202629	2.19907	-0.861294	-0.243271	0.910203	1.15347	5.25507e-05	0.605658	6.94235e-05	0.82346	0.00019613	0.129435	0.777239	0.167694
ncbi_100141295	KRT85	keratin, type II microfibrillar, component 5-like	356.94	357.48	246.92	227.28	382.61	74.19	0	8.32	40.69	24.61	303.61	89.09	144.82	144.04	43.59	327.77	151.44	303.06	245.59	229.49	213.09	142.1	114.21	78.46	314.246	29.562	145.03	260.757	229.39	111.59	-3.41008	-1.11554	2.29454	0.26919	-2.95599	0.378144	-0.184902	-1.2245	-1.03959	0.00434035	0.00177695	0.0630951	0.189125	0.0577091	0.472479	0.597298	3.33413e-05
ncbi_100141298	KRT27	keratin 27	1590.27	1615.42	1007.02	1078.71	1536.98	207.92	1.59	55.69	211.27	98.99	820.46	258.92	601.68	436.33	253.1	1556.56	859.86	1128.61	656.91	843.14	826.55	678.29	338.66	279.34	1365.68	115.092	474.098	1181.68	775.533	432.097	-3.56876	-1.52636	2.0424	0.208784	-2.7524	0.133831	-0.607575	-1.45141	-0.843835	1.74134e-05	3.8631e-07	0.016516	0.214838	0.00884899	0.821677	0.00501091	1.19297e-05
ncbi_100294612	Krtap9-3	keratin associated protein 1-1	32.16	27.31	24.9	17.68	32.68	5.28	0	0.87	4.65	1.8	28.92	8.92	15.21	12.35	3.82	55.61	24.06	32.2	24.17	37.06	29.65	33.16	17.8	9.79	26.946	2.52	13.844	37.29	30.2933	20.25	-3.41858	-0.96081	2.45777	-0.468718	-3.5875	-0.548661	-0.299788	-0.880867	-0.581078	4.25283e-05	0.0116089	0.00838276	0.0627791	0.00150954	0.256955	0.429052	0.0552898
ncbi_100294613	KRTAP1-5	keratin associated protein 1-3	161.4	144.27	127.7	108.03	206.32	40.37	0.4	6.92	17.78	12.34	175.42	49.7	115.01	62.7	15.41	118.62	51	79.36	38.47	65.12	72.5	65.06	26.53	22.09	149.544	15.562	83.648	82.9933	58.6967	37.8933	-3.26447	-0.838167	2.4263	0.849503	-1.91525	1.14239	-0.499717	-1.13105	-0.631335	2.09802e-05	0.121188	0.00571193	0.00014214	0.0466032	0.153701	0.159119	0.00962821
ncbi_100294614	Krt33a	keratin 33	499.76	492.33	292.98	285.91	658.81	84.04	0.04	13.6	58.93	21.71	250.71	94.19	233.85	192.12	51.78	704.35	270.45	365.25	327.06	464.48	468.49	243.64	103.87	110.12	445.958	35.664	164.53	446.683	420.01	152.543	-3.64437	-1.43856	2.20581	-0.00234458	-3.55788	0.109132	-0.0888287	-1.55003	-1.4612	0.000473417	0.00010798	0.0365352	0.909042	0.00703994	0.920662	0.988176	0.0118155
ncbi_100526780	KRT83	keratin 83	618.63	588.66	278.71	529.54	758.61	134.38	0.06	10.02	91.29	50.72	473.95	157.52	145.96	278.94	75.71	749.31	291.19	512.5	429.8	402.72	417.63	314.94	159.1	137.48	554.83	57.294	226.416	517.667	416.717	203.84	-3.27559	-1.29307	1.98252	0.100022	-2.86261	0.151539	-0.312957	-1.34459	-1.03163	0.00250299	0.00441213	0.0754779	0.623533	0.0355991	0.90506	0.331075	0.000285882
ncbi_100526784	KRT83	keratin 81	582.29	577.15	366.96	446.13	631.34	105.5	0.09	11.69	74.16	34.49	495.42	133.11	206.87	198.87	50.62	504.98	282.33	399.96	278.08	388.62	332.18	225.46	172.24	105.23	520.774	45.186	216.978	395.757	332.96	167.643	-3.52671	-1.26311	2.2636	0.396044	-2.8814	0.372154	-0.249265	-1.23922	-0.989954	0.000506717	0.00899577	0.0356524	0.0277039	0.025025	0.639624	0.346421	9.27689e-06
ncbi_100526785	KRT40	keratin 40	29.06	30.02	35.16	16.47	33.8	6.61	0.25	1.24	4.29	3.43	32.98	6.39	18.8	6.79	3.22	26.36	15.42	18.15	11.39	19.62	17.61	12.5	6.64	5.31	28.902	3.164	13.636	19.9767	16.2067	8.15	-3.19135	-1.08375	2.1076	0.532853	-2.35677	0.742549	-0.301728	-1.29344	-0.991715	8.15151e-07	0.0656431	0.00888834	0.00999685	0.00400682	0.378251	0.339123	0.000152513
ncbi_101102344	HIST1H2AG	histone H2A type 1	39.97	44.08	38.73	33.71	45.15	20.66	4.73	7.31	9.29	9.25	32.34	19.59	42.77	23.88	21.44	57.09	35.86	34.56	37.67	32.4	41.35	31.36	20.72	25.4	40.328	10.248	28.004	42.5033	37.14	25.8267	-1.97644	-0.526149	1.45029	-0.0757941	-1.85763	0.116771	-0.194602	-0.718715	-0.524112	5.12913e-13	0.0361737	6.74971e-06	0.775256	3.33781e-08	0.782192	0.529074	0.0123432
ncbi_101102526	KRTAP10-6	keratin-associated protein 10-12-like	1.44	1.96	2.01	1.76	1.32	0.38	0	0.09	0.49	0.47	2.72	1.16	1.15	1.08	0.13	0.76	0.37	1.19	0.67	1.14	0.77	1.08	0.91	0.68	1.698	0.286	1.248	0.773333	0.86	0.89	-2.56975	-0.444219	2.12553	1.13467	-1.58832	0.487741	0.153246	0.202715	0.0494687	3.10278e-06	0.331807	0.00718841	0.00370728	0.0506769	0.526429	0.706075	0.621539
ncbi_101102760	MLXIP	MLX interacting protein, transcript variant X1	3.23	2.58	2.98	3.68	3.29	7.13	5.22	7.01	5.58	9.17	4.64	5.62	2.57	5.12	4.63	3.07	3.03	3.37	3.41	3.43	2.82	4.1	6.08	3.72	3.152	6.822	4.516	3.15667	3.22	4.63333	1.11393	0.518778	-0.595149	-0.00213439	1.08313	-0.037005	0.0286588	0.553649	0.52499	7.26362e-09	0.00695294	0.00721496	0.928109	8.07036e-07	0.742584	0.673529	0.00137434
ncbi_101102951	PTPRM	protein tyrosine phosphatase, receptor type M, transcript variant X1	6.37	4.15	5.75	5.41	5.34	11.64	12.57	11.49	9.27	12.18	7.73	7.9	5.7	7.82	7.36	5.24	4.6	5.25	6.78	5.72	5.73	5.82	8.91	6.26	5.404	11.43	7.302	5.03	6.07667	6.99667	1.08073	0.434264	-0.646462	0.103469	0.911473	0.0616239	0.272722	0.476109	0.203388	1.44547e-16	0.000186459	3.74017e-07	0.409396	4.40202e-09	0.877567	0.0287407	0.00171139
ncbi_101103492	SCARF1	scavenger receptor class F member 1	1.88	1.27	1.69	1.59	1.14	3.39	2.74	2.78	2.42	3.99	2.34	2.35	1.69	2.17	1.86	1.42	1.44	1.36	2.05	1.63	1.69	2.06	2.81	1.71	1.514	3.064	2.082	1.40667	1.79	2.19333	1.01705	0.459605	-0.557446	0.106085	0.775457	-0.075155	0.347679	0.640845	0.293165	1.36111e-07	0.00175892	0.00152263	0.586153	0.000828791	0.533004	0.0659407	0.00176644
ncbi_101103772	KRTAP11-1	keratin-associated protein 11-1	742.84	782.38	690.91	540.01	1203.98	135.52	0	30.2	95.55	41.95	337.58	172.2	695.24	428.37	97.85	1585.52	604.87	992.07	732.63	1020.49	1040.51	617.07	287.25	263.62	792.024	60.644	346.248	1060.82	931.21	389.313	-3.70711	-1.19374	2.51337	-0.421564	-3.94067	-0.169126	-0.188001	-1.44618	-1.25817	0.00148875	0.0272532	0.0365623	0.150641	0.0100921	0.77151	0.691667	0.0135994
ncbi_101104027	KRTAP7-1	keratin-associated protein 7-1-like	734.61	614.17	654.22	481.51	1351.52	301.07	0	65.31	31.12	16.82	144.74	168.16	965.58	572.25	222.01	2327.83	795.77	1218.96	950.26	1430.45	1739.27	787.75	272.24	404.15	767.206	82.864	414.548	1447.52	1373.33	488.047	-3.2108	-0.888075	2.32272	-0.915897	-4.05079	-0.23548	-0.0759084	-1.56849	-1.49258	0.00954249	0.169525	0.0637863	0.0629934	0.0126652	0.757989	0.959745	0.0183734
ncbi_101104562	FOXE1	forkhead box E1	2.74	2.59	1.5	2.08	2.57	0.36	0.01	0.17	0.14	0.38	2.32	0.83	1.46	1.79	0.86	3.61	2.04	2.34	1.89	2.39	1.68	2.05	1.19	0.81	2.296	0.212	1.452	2.66333	1.98667	1.35	-3.43699	-0.661081	2.77591	-0.21411	-3.22821	0.105082	-0.422883	-0.980274	-0.55739	3.67839e-15	0.0286207	1.0806e-07	0.439238	1.45189e-08	0.88363	0.184463	0.0181071
ncbi_101104790	HIST1H2AB	histone H2A type 1-B/E	51.93	58.38	54.74	39.53	61.13	34.33	14.12	13.47	15.81	12.54	44.1	27.48	53.47	31.42	29.03	69.47	50.66	48.53	47.67	54.15	55.48	42.01	30.39	30.3	53.142	18.054	37.1	56.22	52.4333	34.2333	-1.55753	-0.518433	1.0391	-0.0812309	-1.53817	0.116017	-0.100599	-0.715682	-0.615082	4.20302e-12	0.0277085	7.14493e-05	0.680634	6.37084e-09	0.752435	0.789384	0.00159662
ncbi_101105413	CORO2B	coronin 2B	1.83	1.27	1.55	2.21	1.67	4.55	4.94	3.65	3.14	5.94	2.96	3.08	1.58	2.17	2.88	1.77	1.9	1.84	2.12	2.74	1.97	2.47	3.4	1.49	1.706	4.444	2.534	1.83667	2.27667	2.45333	1.38124	0.570799	-0.810442	-0.106472	0.964936	0.0466733	0.309833	0.417653	0.10782	4.37144e-09	0.0108839	0.000762533	0.694957	0.00040548	0.941943	0.133425	0.112803
ncbi_101105594	CCDC155	coiled-coil domain containing 155, transcript variant X2	3.86	4.2	3.32	2.78	4.59	0.78	0.57	0.57	1.35	0.83	2.86	1.23	2.49	1.67	1.3	4.41	2.94	4.18	3.01	3.14	3.09	2.81	2.05	1.4	3.75	0.82	1.91	3.84333	3.08	2.08667	-2.19319	-0.973318	1.21988	-0.0354675	-1.90923	-0.127628	-0.319428	-0.881158	-0.56173	2.49126e-17	0.000308644	0.000213628	0.937053	8.09945e-10	0.666098	0.212783	0.00638087
ncbi_101106041	HIST1H2BK	histone H2B type 1-K	236.86	248.51	200.71	157.27	227.5	127.17	38.55	55.33	58.83	43.38	185.04	112.81	201.66	108.44	114.7	289.32	191.32	199.95	181.97	196.2	225.69	164.57	97.54	120.94	214.17	64.652	144.53	226.863	201.287	127.683	-1.72799	-0.567387	1.1606	-0.083067	-1.63848	0.178799	-0.172572	-0.829253	-0.656681	1.12349e-12	0.0145663	3.139e-05	0.662009	1.6944e-08	0.631113	0.526948	0.00201388
ncbi_101106046	KRTAP13-2	keratin-associated protein 13-1-like	180.32	249.17	155.17	173.42	208.49	27	0.17	3.93	37.05	30.88	170.4	47.82	110.87	67.78	26.86	140.84	132.75	160.96	142.07	163.89	133.28	92.53	82.27	39.8	193.314	19.806	84.746	144.85	146.413	71.5333	-3.28694	-1.18973	2.09721	0.416386	-2.88604	0.24453	0.0154873	-1.01787	-1.03336	0.000361344	0.00128017	0.0328409	0.0157182	0.014266	0.733329	0.694333	0.000269988
ncbi_101106296	KRTAP27-1	keratin-associated protein 27-1	155.59	143.97	122.23	101.33	161.7	19.26	0.02	3.9	25.01	6.88	87.73	20.24	97.9	47.49	12.91	83.73	58.47	64.98	56.98	102.13	83.46	36.92	23.85	18.08	136.964	11.014	53.254	69.06	80.8567	26.2833	-3.63639	-1.36283	2.27355	0.987875	-2.87603	1.01874	0.227516	-1.3937	-1.62122	0.000290951	0.0131952	0.0347671	5.36776e-13	0.0258969	0.168624	0.186687	1.26404e-07
ncbi_101107464	FHOD1	formin homology 2 domain containing 1	1.12	1.15	1.02	1.32	1.23	2.95	1.94	2.33	1.85	2.87	1.69	1.9	1.32	1.7	1.73	0.77	1.13	1.24	1.11	1.38	1.05	1.45	2.09	1.23	1.168	2.388	1.668	1.04667	1.18	1.59	1.03176	0.514079	-0.517684	0.158238	1.01702	0.0690925	0.172985	0.603225	0.43024	3.41411e-07	0.00221018	0.00728715	0.523215	3.26065e-05	0.865714	0.523882	0.0414871
ncbi_101108204	ANTXR1	ANTXR cell adhesion molecule 1	8.5	7.19	7.2	8.37	7.09	15.73	30.62	23.28	21.46	25.71	10.03	15.08	6.32	9.82	12.08	7.54	6.09	8.89	13.06	9.96	8.26	8.82	11.96	6.91	7.67	23.36	10.666	7.50667	10.4267	9.23	1.60674	0.475721	-1.13102	0.0310542	1.16376	0.208617	0.474034	0.298158	-0.175875	2.14638e-16	0.0128423	3.77993e-06	0.753323	1.03771e-05	0.493652	0.0136073	0.0886336
ncbi_101108645	HOXC13	homeobox C13	16.17	20.47	16.4	14.61	20.86	3.59	1.18	1.31	1.79	1.91	18.41	7.35	10.65	9.69	4.66	20.37	11.43	16.83	13.59	14.1	10.39	14.01	9.37	4.81	17.702	1.956	10.152	16.21	12.6933	9.39667	-3.17793	-0.802148	2.37579	0.127028	-2.69809	0.111543	-0.352813	-0.786663	-0.43385	1.4033e-38	0.00424669	2.25405e-12	0.391334	5.59844e-20	0.870089	0.150003	0.0342643
ncbi_101108737	DNM1	dynamin 1, transcript variant X1	4.44	3.36	3.5	3.07	3.22	8.6	7.25	7.98	4.33	8.56	5.26	5.58	3.14	4.55	6.31	3.37	2.26	3.19	6.19	5	3.01	3.7	5.16	4.39	3.518	7.344	4.968	2.94	4.73333	4.41667	1.06181	0.49791	-0.563901	0.258939	0.63371	0.169707	0.68704	0.587142	-0.0998986	7.24651e-09	0.00158946	0.0335095	0.0709798	0.049637	0.539131	0.00595713	0.00150585
ncbi_101108868	H3110	uncharacterized LOC101108868	137.27	186.79	159.38	146.11	155.92	89	70.82	53.41	63.39	60.59	130.21	113.11	158.86	112.33	106.89	176.49	164.46	163.31	151.74	156.03	201.45	134.73	107.29	114.13	157.094	67.442	124.28	168.087	169.74	118.717	-1.21991	-0.338034	0.881875	-0.0975772	-1.33161	0.0660717	0.0141213	-0.501683	-0.515804	5.20306e-17	0.0670349	3.00588e-08	0.601051	2.99449e-15	0.874746	0.694917	0.00640403
ncbi_101108896	MREG	melanoregulin	35.97	51.65	31.74	29.55	32.49	7.38	3.47	4.16	9.49	5.05	32.78	7.83	14.26	10.67	5.77	21.8	14.36	19.72	14.92	15.56	16.95	10.09	5.58	5.65	36.28	5.91	14.262	18.6267	15.81	7.10667	-2.61794	-1.347	1.27095	0.961805	-1.41961	1.00493	-0.236532	-1.39012	-1.15359	1.444e-23	0.00021545	0.00142979	5.67932e-07	1.02282e-06	0.0444843	0.290375	1.04795e-06
ncbi_101109113	DIP2C	disco interacting protein 2 homolog C, transcript variant X1	5.17	4.16	4.07	4.65	3.58	8.33	9.71	8.51	8.41	10.91	5.36	6.98	3.33	5.24	5.09	3.67	3.63	3.47	5.54	4.6	3.75	4.91	7.42	3.81	4.326	9.174	5.2	3.59	4.63	5.38	1.08452	0.265478	-0.819039	0.26905	0.986539	-0.0490945	0.367028	0.583622	0.216594	4.27222e-13	0.0990009	3.71203e-06	0.0504933	3.78869e-07	0.719368	0.0185678	0.00285597
ncbi_101109919	HIST1H4A	histone H4	268.87	271.12	285.92	201.62	280.71	141.81	77.26	75.56	82.93	62.78	205.62	130.12	264.94	149.76	116.19	371.51	221.41	251.05	239.58	248.44	265.72	206.88	116.88	137.78	261.648	88.068	173.326	281.323	251.247	153.847	-1.57094	-0.594139	0.976798	-0.104602	-1.51241	0.171995	-0.163125	-0.870736	-0.707611	1.75175e-20	0.0151765	5.34527e-05	0.587615	7.46874e-14	0.665068	0.573722	0.00251228
ncbi_101110185	Hist1h2bc	histone H2B type 1	230.44	236.75	197.69	152.82	262.64	102.58	39.4	43.49	48.79	56.89	171.8	94.11	191.68	109.75	137.27	226.89	196.45	192.59	148.03	193.95	211.74	121.3	102.98	112.54	216.068	58.23	140.922	205.31	184.573	112.273	-1.89165	-0.616589	1.27506	0.0736815	-1.66436	0.327882	-0.15361	-0.870789	-0.717179	1.6306e-18	0.0120992	7.62316e-07	0.584392	1.17415e-10	0.273751	0.565653	1.44656e-07
ncbi_101110219	KRT72	keratin, type II cytoskeletal 72	132.97	116.76	87.96	94.21	118.05	19.45	0.13	2.82	13.37	9.69	91.25	17.34	45.32	35.88	16.09	92.36	50.44	83.02	40.86	57.46	51.13	44.08	28.38	21.27	109.99	9.092	41.176	75.2733	49.8167	31.2433	-3.59663	-1.4175	2.17913	0.547162	-2.45396	0.398255	-0.59551	-1.26859	-0.67308	1.75994e-05	0.00209711	0.0163795	0.000919635	0.0208898	0.592572	0.0129132	2.06406e-05
ncbi_101110224	TNS2	tensin 2, transcript variant X5	2.7	2.66	3.13	3.5	3.08	8.91	7.75	7.1	6.36	11.46	3.89	3.74	2.67	3.84	4.45	3.45	3.1	3.49	2.73	3.8	3.03	3.48	6.8	3.04	3.014	8.316	3.718	3.34667	3.18667	4.44	1.46421	0.302847	-1.16136	-0.151045	1.38384	-0.256033	-0.0706767	0.407835	0.478512	1.4728e-13	0.0844994	9.61866e-09	0.488491	8.14294e-09	0.303606	0.936427	0.0835496
ncbi_101110423	Dock9	dedicator of cytokinesis 9, transcript variant X1	16.83	12.68	11.5	14.3	13.99	24.01	23.78	23.07	18.41	38.14	14.99	18.87	10.47	14.85	13.86	11.51	13.24	13.69	12.75	12.9	11.74	13.12	21.06	12.26	13.86	25.482	14.608	12.8133	12.4633	15.48	0.878551	0.0758314	-0.80272	0.113281	1.03179	-0.0836468	-0.0399559	0.27276	0.312716	1.25661e-05	0.555001	0.000142488	0.420633	3.07835e-05	0.547379	0.977131	0.114496
ncbi_101110457	Hist1h2bc	histone H2B type 1	77.72	73.63	64.91	48.92	74.64	32.47	9.43	10.29	11.77	12.39	62.81	30.59	63.51	36.33	32.07	89.24	63.1	73.36	58.17	69.46	72.03	52.93	33.06	35.35	67.964	15.27	45.062	75.2333	66.5533	40.4467	-2.15407	-0.592859	1.56121	-0.146601	-2.12381	0.155891	-0.176861	-0.895351	-0.71849	9.7524e-16	0.0210247	1.29434e-06	0.32336	9.40785e-11	0.70872	0.480779	0.000443122
ncbi_101111893	KRTAP3-3	keratin, high sulfur matrix protein, IIIB3	216.74	196.84	135.72	120.23	227.11	25.45	0	8.4	27.08	19.65	97.03	34.37	140.42	75.96	29.82	253.12	89.72	157.46	144.68	187.32	159.08	109.2	39.67	52.91	179.328	16.116	75.52	166.767	163.693	67.26	-3.47604	-1.24767	2.22837	0.10477	-3.34443	0.16711	-0.0268354	-1.31001	-1.28317	0.000648493	0.00122728	0.0354112	0.601395	0.0127624	0.832412	0.843924	0.0421483
ncbi_101112606	HIST1H4A	histone H4	109.57	122.74	120.77	91.92	132.89	70.84	44.45	41.76	41.19	38.29	96.1	63.2	111.77	72.41	67.87	149.48	112.34	123.86	104.05	122.56	137.23	90.81	65.72	69.94	115.578	47.306	82.27	128.56	121.28	75.49	-1.28877	-0.490428	0.798343	-0.153575	-1.35825	0.124081	-0.0841002	-0.768084	-0.683984	8.47398e-18	0.0197825	3.6087e-05	0.311492	6.87261e-14	0.715047	0.869307	0.000173669
ncbi_101112614	KCNN3	potassium calcium-activated channel subfamily N member 3, transcript variant X1	0.45	0.18	0.28	0.28	0.38	1.16	0.65	0.76	0.49	0.89	0.57	0.58	0.35	0.57	0.46	0.35	0.45	0.28	0.53	0.46	0.46	0.6	0.85	0.54	0.314	0.79	0.506	0.36	0.483333	0.663333	1.33109	0.688373	-0.642715	-0.197232	0.708834	-0.390597	0.425022	0.881737	0.456716	4.71817e-07	0.00123648	0.00853872	0.480378	0.0179855	0.0557191	0.122604	0.00184748
ncbi_101112805	KRT83	keratin, type II cuticular Hb5-like	78.4	94.43	73.17	54.04	74.31	14.7	0.05	3.5	7.65	6.64	52.61	19.31	43.54	31.53	13.65	79.59	57.18	79.66	50.74	69.34	66.31	35.97	26.49	20.27	74.87	6.508	32.128	72.1433	62.13	27.5767	-3.5241	-1.22056	2.30355	0.0535217	-3.255	0.220383	-0.215576	-1.38742	-1.17184	3.21956e-05	8.11739e-05	0.00864727	0.673649	0.00278172	0.640645	0.37502	2.25726e-09
ncbi_101112842	Capn12	calpain-12	4.22	4.81	3.29	3.59	5.55	1.1	0	0.11	0.55	0.45	4.99	1.33	1.85	1.62	0.62	3.89	2.44	4.11	2.41	2.78	2.12	2.49	1.49	1.17	4.292	0.442	2.082	3.48	2.43667	1.71667	-3.27953	-1.04368	2.23585	0.302563	-2.46279	0.27836	-0.514178	-1.01948	-0.505299	1.04514e-08	0.00989324	0.00235977	0.180259	0.00146447	0.703596	0.117891	0.0127792
ncbi_101113020	DST	dystonin	9.54	7.39	8.49	9.11	9.28	25.4	26.92	21.76	14.24	27.09	11.34	16.92	9.08	12.65	14.21	10.98	8.36	10.04	13.8	11.04	9.27	12.7	19.28	9.75	8.762	23.082	12.84	9.79333	11.37	13.91	1.39744	0.551313	-0.846123	-0.16054	1.02154	-0.115477	0.21536	0.506251	0.29089	1.55549e-15	0.000314247	6.99783e-05	0.243455	1.69272e-05	0.543376	0.102045	0.00531195
ncbi_101113159	Krtap9-3	keratin, high-sulfur matrix protein, B2D	85.05	91.57	53.21	67.95	92.61	21.74	0.23	3.73	12.94	7.08	75.25	26.74	44.65	42.78	10.96	114.74	48.21	77	48.25	74.52	67.06	62	21.82	24.07	78.078	9.144	40.076	79.9833	63.2767	35.9633	-3.09402	-0.962178	2.13184	-0.0347833	-2.79078	0.156212	-0.338026	-1.15317	-0.815147	6.65697e-05	0.00663674	0.0107518	0.983931	0.00478508	0.890801	0.31792	0.0696344
ncbi_101113692	Asx	ASXL transcriptional regulator 1, transcript variant X1	3.07	2.55	2.89	3.74	2.8	8.4	5.4	6.13	4.5	7.33	4.04	4.49	2.9	4.73	4.19	2.84	2.73	3.32	3.36	3.02	2.82	3.5	5.23	3.5	3.01	6.352	4.07	2.96333	3.06667	4.07667	1.07745	0.435265	-0.642182	0.0225426	1.05054	-0.0023612	0.0494504	0.460169	0.410719	2.91618e-08	0.0101847	0.000586421	0.865793	4.37523e-07	0.751309	0.567653	0.0096604
ncbi_101113985	DAPK1	death associated protein kinase 1, transcript variant X2	2.44	2.44	2.43	3.93	3.52	7.18	7.76	5.94	6.13	8.54	4.3	5.22	2.24	4	4.61	2.62	3.24	2.94	3.43	3.54	2.78	3.31	6.56	3.37	2.952	7.11	4.074	2.93333	3.25	4.41333	1.26816	0.464753	-0.803404	0.0091517	1.12941	-0.115423	0.147899	0.589328	0.441429	1.87328e-08	0.06273	0.000221243	0.923886	1.6014e-08	0.615354	0.366367	0.0217737
ncbi_101114044	RIPOR1	RHO family interacting cell polarization regulator 1, transcript variant X1	2.7	1.82	1.94	2.66	2.4	6.35	5.14	6.05	3.5	6.81	3.26	3.98	2.25	3.29	3.15	2.08	2.34	2.17	3.29	2.99	1.96	3.22	4.96	2.76	2.304	5.57	3.186	2.19667	2.74667	3.64667	1.27354	0.467606	-0.805931	0.0688248	1.02	-0.194832	0.322366	0.731262	0.408896	2.03941e-10	0.00250234	8.12312e-05	0.814258	0.000105513	0.274342	0.142725	0.000760417
ncbi_101114118	Lpar6	lysophosphatidic acid receptor 6	35.72	40.84	31.93	22.37	32.39	13.85	12.99	14.56	16.38	13.31	19	14.73	28.44	18.88	13.11	42.12	35.17	31.94	33.39	27.01	33.23	28.94	21.07	17.43	32.65	14.218	18.832	36.41	31.21	22.48	-1.19936	-0.793897	0.405468	-0.157252	-1.13429	-0.255456	-0.222326	-0.695693	-0.473366	1.72376e-16	0.00108783	0.0332525	0.352048	3.26661e-15	0.342052	0.279635	0.00295214
ncbi_101114771	ELMO1	engulfment and cell motility 1, transcript variant X6	4.34	2.46	3.17	3.95	3.68	8.56	6.95	7.32	5.75	10.12	4.6	5.55	2.49	4.87	4.35	3.24	3.61	3.76	5.04	3.84	3.73	4.66	6.76	3.7	3.52	7.74	4.372	3.53667	4.20333	5.04	1.13676	0.312718	-0.82404	-0.00681482	0.8808	-0.20513	0.249144	0.511033	0.26189	9.78864e-09	0.12137	0.000120235	0.941561	0.000114412	0.331415	0.154786	0.0131395
ncbi_101114978	HECTD4	HECT domain E3 ubiquitin protein ligase 4, transcript variant X1	2.56	1.94	1.78	2.56	2.16	4.8	5.23	3.92	3.36	4.66	3.12	4.02	1.94	3.46	3.27	2.28	1.78	2.17	2.34	2.28	1.75	2.92	4.64	2.44	2.2	4.394	3.162	2.07667	2.12333	3.33333	0.998031	0.523334	-0.474698	0.0832339	1.0492	-0.0761282	0.0320612	0.682696	0.650635	5.73117e-09	0.00391719	0.0154404	0.537316	4.2189e-08	0.646405	0.629254	0.000447073
ncbi_101115537	Pip5k1c	phosphatidylinositol-4-phosphate 5-kinase type 1 gamma, transcript variant X1	1.82	1.14	1.77	2.03	1.53	5.84	4.37	3.77	2.92	5.4	2.29	2.96	1.57	2.59	2.35	1.3	1.28	1.44	1.68	1.82	1.62	1.7	3.85	2.16	1.658	4.46	2.352	1.34	1.70667	2.57	1.4276	0.504444	-0.923156	0.307211	1.38586	-0.12788	0.348948	0.939535	0.590587	2.4179e-10	0.0101195	1.92094e-05	0.168239	1.11852e-08	0.58018	0.0586545	0.000885403
ncbi_101115868	Gmcl1	germ cell-less 1, spermatogenesis associated	19.99	23.82	19.97	15.74	24.5	11.21	9.85	8.87	10	9.57	16.75	11.85	17.22	13.39	9.33	25.93	17.27	21.08	18.54	18.05	18.96	18.24	13.34	12.32	20.804	9.9	13.708	21.4267	18.5167	14.6333	-1.07136	-0.601843	0.469518	-0.0425465	-0.903324	-0.0942403	-0.210583	-0.550149	-0.339566	3.23713e-17	0.00244804	0.00244128	0.899386	5.23204e-19	0.583448	0.295453	0.02017
ncbi_101116796	ZBTB20	zinc finger and BTB domain containing 20, transcript variant X12	2.63	1.36	1.65	1.96	1.21	4.71	4.45	3.94	2.74	5.81	2.46	4.29	1.42	2.95	2.86	1.73	1.51	1.69	3.2	1.72	1.72	2.54	4.29	2.29	1.762	4.33	2.796	1.64333	2.21333	3.04	1.29715	0.66615	-0.631003	0.100589	0.968146	-0.120707	0.429596	0.887446	0.457851	2.30547e-08	0.00778111	0.0171212	0.698106	0.000720399	0.558256	0.0641053	2.4769e-05
ncbi_101116882	KRTAP24-1	keratin-associated protein 24-1	16.73	16.98	19.61	10.2	11.5	4.58	0	1.32	2.02	2.22	11.13	2.5	12.24	2.73	0	18.93	6.82	10.13	0	6.81	6.48	4.26	0.51	0	15.004	2.028	5.72	11.96	4.43	1.59	-2.88722	-1.39126	1.49596	0.32713	-1.12725	1.84699	-1.43284	-2.91112	-1.47828	0.000353514	0.175584	0.254247	0.203737	0.488285	0.356664	0.437309	0.102573
ncbi_101117042	Hip1	huntingtin interacting protein 1	2.08	1.47	1.83	2.29	2.35	4.66	3.89	3.49	3	7.11	2.75	4.37	1.7	3.06	2.63	1.95	1.78	1.9	3.11	2.31	1.78	2.76	4.89	2.31	2.004	4.43	2.902	1.87667	2.4	3.32	1.14442	0.534165	-0.610259	0.0947101	0.884272	-0.194136	0.354862	0.823011	0.468149	7.57148e-06	0.0161636	0.028213	0.572553	0.00630242	0.412771	0.0816944	0.000563849
ncbi_101117111	AKAP6	A-kinase anchoring protein 6, transcript variant X1	0.7	0.3	0.39	0.42	0.36	1.5	1.1	0.89	0.74	1.21	0.45	0.74	0.37	0.49	0.34	0.46	0.43	0.33	0.55	0.62	0.47	0.58	1.16	0.53	0.434	1.088	0.478	0.406667	0.546667	0.756667	1.32591	0.139316	-1.1866	0.0938483	0.992945	-0.662647	0.426815	0.895811	0.468996	1.33323e-08	0.500197	5.15631e-07	0.773334	0.000125503	0.0240118	0.0764867	0.00381405
ncbi_101117208	GPR87	G protein-coupled receptor 87	14.22	13.96	11.87	9.85	14.06	7.43	5.2	5.02	5.61	3.92	10.37	6.23	10.58	10.2	8.37	16.54	12.1	12.01	10.64	11.52	13.87	9.77	6.82	9.07	12.792	5.436	9.15	13.55	12.01	8.55333	-1.23462	-0.483398	0.751226	-0.083051	-1.14362	0.097285	-0.174057	-0.663734	-0.489677	3.3609e-17	0.0138038	5.64557e-05	0.61818	8.263e-10	0.827951	0.53723	0.010931
ncbi_101117767	TEP1	telomerase associated protein 1, transcript variant X1	2.72	1.89	2.32	2.77	2.15	5.45	4.72	4.75	3.74	5.15	3.05	3.56	2.49	3.4	3.56	2.31	2.13	2.01	2.99	2.45	2.49	2.65	3.9	2.61	2.37	4.762	3.212	2.15	2.64333	3.05333	1.00668	0.438585	-0.568096	0.14055	0.849209	0.0730868	0.298022	0.506048	0.208027	1.78864e-11	0.00374658	0.000130189	0.380585	1.34651e-07	0.835137	0.0404032	0.00162615
ncbi_101118640	ARL15	ADP ribosylation factor like GTPase 15	18.76	18.42	17.73	13.43	19.49	8.59	6.5	7.17	6.38	7.81	13.59	8.87	15.61	11.12	8.54	22.31	18.27	15.74	16.7	18.82	14.99	15.34	12.68	9.68	17.566	7.29	11.546	18.7733	16.8367	12.5667	-1.26879	-0.605393	0.663402	-0.0958991	-1.20762	-0.122209	-0.157078	-0.579083	-0.422005	9.27737e-33	0.00305833	0.000183651	0.51747	3.50461e-23	0.569515	0.496428	0.0111875
ncbi_101118999	HIST1H2BN	histone H2B type 1-N	27.56	31.55	33.86	22.26	38.09	14.63	10.62	12.05	13.3	10.97	23.02	17.63	28.93	19.43	19.21	41.52	29.78	32.58	26.73	26.17	29.92	22.61	16.56	18.81	30.664	12.314	21.644	34.6267	27.6067	19.3267	-1.31625	-0.502579	0.813668	-0.175338	-1.16472	0.163374	-0.326867	-0.841291	-0.514424	2.09813e-18	0.0202787	1.89165e-06	0.36782	8.9376e-18	0.586386	0.0839293	0.000111551
ncbi_101119019	SLC39A10	solute carrier family 39 member 10, transcript variant X2	61.26	65.39	51.65	39	66.74	18.27	12.28	13.57	13.32	12.97	37.98	22.55	42.59	28.82	19.52	72.37	46.66	46.72	51.61	49.83	45.63	39.07	28.02	20.53	56.808	14.082	30.292	55.25	49.0233	29.2067	-2.01224	-0.907157	1.10508	0.0401196	-1.79962	0.0526391	-0.172506	-0.919677	-0.747171	2.49883e-48	0.000139991	7.59434e-08	0.733631	1.06699e-58	0.936094	0.484097	0.000499336
ncbi_101119426	Hist1h2bc	histone H2B type 1	79.05	187.86	76.6	58.17	133.53	39.28	25.82	15.73	15.31	23.95	61.15	75.12	73.86	32.28	68.95	207.34	154.05	69.4	151.66	139.65	76.89	129.42	75.89	42.48	107.042	24.018	62.272	143.597	122.733	82.5967	-2.15599	-0.781521	1.37447	-0.423845	-2.35334	-0.4075	-0.226495	-0.797867	-0.571372	5.73787e-12	0.0209046	4.08592e-07	0.430853	7.30539e-16	0.246032	0.600602	0.218183
ncbi_101119493	SVIL	supervillin, transcript variant X1	5.06	3.57	4.39	5.38	3.63	14.17	14.83	10.98	8.92	14.24	6.44	10.01	3.71	6.31	4.53	4.06	4.63	4.77	7.23	5.36	4.58	7.05	11.63	5.92	4.406	12.628	6.2	4.48667	5.72333	8.2	1.51908	0.492799	-1.02629	-0.0261745	1.1417	-0.403356	0.351212	0.86998	0.518768	1.06923e-15	0.0286696	6.55465e-06	0.91542	7.77484e-07	0.105451	0.0590052	7.98501e-05
ncbi_101119679	Hist1h2bc	histone H2B type 1	15.63	15.9	15.39	12.87	14.95	9.13	1.29	2.4	5.26	1.66	12.93	5.77	15.44	8.38	10.76	21.46	13.87	16.18	11.44	13.3	15.6	14.75	6.09	10.35	14.948	3.948	10.656	17.17	13.4467	10.3967	-1.92076	-0.488286	1.43247	-0.199938	-1.76805	0.0355449	-0.352641	-0.723769	-0.371128	1.90296e-06	0.100344	0.00147555	0.295797	0.000540158	0.983252	0.249179	0.0897725
ncbi_101119941	Hist1h2bc	histone H2B type 1	53.3	69.68	55.68	45.83	73.18	28.15	8.15	12.75	14.19	12.93	50.7	33.24	52.03	34.02	32.03	79.2	52.64	59.59	51.27	56.13	58.17	52.09	26.74	34.23	59.534	15.234	40.404	63.81	55.19	37.6867	-1.96642	-0.559216	1.4072	-0.100069	-1.85711	0.100444	-0.209376	-0.759728	-0.550353	6.03009e-15	0.0110864	1.70977e-07	0.693128	1.32724e-10	0.838999	0.381914	0.0166624
ncbi_101120200	HIST1H2AG	histone H2A type 1, transcript variant X1	45.84	61.14	52.71	40.2	64	34.71	7.94	10.89	13.52	14.94	52.54	30.44	53.58	36.27	32.35	70.97	45.45	50.66	53.94	42.11	62.4	44.47	28.4	31.41	52.778	16.4	41.036	55.6933	52.8167	34.76	-1.68624	-0.363047	1.32319	-0.077568	-1.6873	0.239462	-0.0765114	-0.680077	-0.603565	1.1365e-08	0.126631	2.50663e-05	0.802381	2.01297e-06	0.471813	0.95376	0.016646
ncbi_101120961	H3110	uncharacterized LOC101120961	69.15	88.39	85.38	64.53	97.37	40.3	24.98	22.08	22.41	26.45	56.21	45.77	82.4	53.58	55.54	114.62	86.31	73.23	76.8	88.96	83.4	66.88	46.66	46.12	80.964	27.244	58.7	91.3867	83.0533	53.22	-1.57134	-0.46392	1.10742	-0.174703	-1.6081	0.141392	-0.137946	-0.780015	-0.64207	8.90293e-21	0.0424845	4.1906e-08	0.401236	2.30736e-20	0.64748	0.62688	0.00132134
ncbi_101121145	CXCL12	C-X-C motif chemokine ligand 12, transcript variant X2	33.48	22.88	24.39	15.67	21.31	94.92	57.51	57.14	27.06	48.47	35.48	56.7	17.07	25.49	23.74	26.85	20.57	30.32	49.61	36.56	38.69	30.27	51.29	33.6	23.546	57.02	31.696	25.9133	41.62	38.3867	1.27599	0.428819	-0.847167	-0.138213	0.454191	-0.276305	0.683582	0.566911	-0.116672	3.07015e-07	0.156833	0.00543404	0.534499	0.199709	0.232517	3.52673e-05	0.00143381
ncbi_101121154	MECP2	methyl-CpG binding protein 2, transcript variant X1	2.19	1.22	1.46	1.43	1.08	4.48	2.78	3.44	2.55	3.87	2.63	3.11	1.41	2.46	1.92	1.21	1.28	1.34	2.25	1.98	1.38	2.6	3.46	1.63	1.476	3.424	2.306	1.27667	1.87	2.56333	1.21399	0.6437	-0.57029	0.209311	0.872644	-0.152629	0.550656	1.00564	0.454983	1.03629e-10	0.000776603	0.00604778	0.300726	0.000191113	0.463268	0.00690864	1.44226e-05
ncbi_101121620	SOGA1	suppressor of glucose, autophagy associated 1, transcript variant X1	2.33	1.7	1.82	2.21	1.83	4.52	3.82	3.67	2.9	4.93	3.26	3.54	1.89	3.24	2.78	1.75	1.64	1.99	2.22	1.82	1.64	2.29	3.91	2.16	1.978	3.968	2.942	1.79333	1.89333	2.78667	1.00437	0.572755	-0.431615	0.141399	1.06748	0.0782568	0.0782848	0.635897	0.557612	1.95889e-09	0.000204592	0.0241302	0.32187	1.71904e-07	0.851061	0.487146	0.00173014
ncbi_101121946	ADAP2	ArfGAP with dual PH domains 2, transcript variant X1	1.6	1.24	1.38	1.61	1.71	4.06	3.28	3.04	2.61	3.9	1.91	2.67	1.2	1.92	1.77	1.36	1.4	1.59	2.26	1.69	1.55	1.49	2.51	1.36	1.508	3.378	1.894	1.45	1.83333	1.78667	1.16353	0.3288	-0.834733	0.0565835	0.8817	0.0841658	0.338416	0.301218	-0.0371986	1.02131e-10	0.0991386	4.22974e-05	0.744163	0.000100002	0.86268	0.149481	0.215067
ncbi_101122572	SLC20A2	solute carrier family 20 member 2, transcript variant X4	13.26	16.11	8.97	12.18	13.49	4.9	2.8	3.94	4.93	3.24	15	6.37	5.84	6.48	3.56	12.6	6.86	11.99	8.96	9.73	6.98	8.27	6.15	4.59	12.802	3.962	7.45	10.4833	8.55667	6.33667	-1.69207	-0.781057	0.911012	0.288272	-1.11082	0.233516	-0.292977	-0.726301	-0.433325	4.1761e-15	0.00612043	0.00588161	0.112814	4.0152e-06	0.766334	0.327819	0.0568308
ncbi_101122913	CITED4	Cbp/p300 interacting transactivator with Glu/Asp rich carboxy-terminal domain 4	13.44	16.42	11.72	9.88	14.7	4.48	3.89	3.89	4.9	3.09	14.61	7.24	8.39	7.65	4.81	14.81	8.69	13.53	8.48	12.5	8.2	9.29	7.71	6.46	13.232	4.05	8.54	12.3433	9.72667	7.82	-1.70804	-0.631723	1.07631	0.100299	-1.26402	0.127067	-0.343715	-0.658492	-0.314777	1.02049e-22	0.0107571	1.3907e-05	0.526227	3.37625e-09	0.809441	0.242819	0.0168866
ncbi_101122941	ABL1	ABL proto-oncogene 1, non-receptor tyrosine kinase, transcript variant X1	4.99	4.64	4.29	5.61	5.35	10.08	9.43	9.51	7.74	15.73	7.12	7.87	3.55	5.96	5.99	5.46	4.77	5.09	5.39	5.52	4.07	6.41	9.27	4.86	4.976	10.498	6.098	5.10667	4.99333	6.84667	1.07706	0.29335	-0.783706	-0.0373954	1.07204	-0.167066	-0.0323787	0.42302	0.455399	1.04622e-06	0.1088	0.00171054	0.891894	4.02267e-05	0.469687	0.825756	0.0147718
ncbi_101123158	Hist1h1b	histone H1.5	159.84	188.71	159.8	120.6	179.66	80.49	20.66	33.1	38.01	28.4	131.2	82.39	156.1	90.28	81.69	217.81	143.4	156.31	138.95	144.1	167.56	126.2	74.77	89.04	161.722	40.132	108.332	172.507	150.203	96.67	-2.01069	-0.578056	1.43263	-0.0931362	-1.90409	0.164319	-0.199735	-0.835512	-0.635777	1.25779e-14	0.0133481	1.15567e-06	0.647943	8.27588e-10	0.659544	0.408681	0.00154656
ncbi_101123344	VSIG8	V-set and immunoglobulin domain containing 8	31.7	27.61	25.11	18.75	32.82	5.85	0.02	1.31	5.74	5.19	37.13	7.63	14.1	5.61	1.82	27.17	12.46	21.61	12.22	16.34	13.64	16.75	9.38	7.27	27.198	3.622	13.258	20.4133	14.0667	11.1333	-2.90864	-1.03664	1.872	0.413989	-1.95742	0.251978	-0.537231	-0.874626	-0.337395	0.001052	0.106533	0.0770095	0.0353094	0.0829501	0.840137	0.0540896	0.0187239
ncbi_101123417	HIST1H2AD	histone H2A type 1-D	121.63	125.89	116.22	82.49	127.29	62	10.57	17.99	25.49	17.97	97.03	48.98	98.7	68.07	49.68	146.9	104.48	104.82	104.18	103.11	119.96	86.32	52.15	63.78	114.704	26.804	72.492	118.733	109.083	67.4167	-2.0974	-0.662022	1.43537	-0.0498093	-2.02491	0.104716	-0.122294	-0.816548	-0.694253	8.16648e-11	0.00561079	5.40295e-05	0.809795	1.91627e-07	0.836386	0.696436	0.00180893
ncbi_105603814	H3110	histone H3.1	10.75	11.2	10.01	8.09	11.28	7.8	2.59	2.55	3.01	3.02	9.26	5.66	10.59	6.95	6.3	13.62	9.71	9.71	10.07	8.71	10.47	9.11	5.92	6.94	10.266	3.794	7.752	11.0133	9.75	7.32333	-1.43608	-0.405234	1.03085	-0.101377	-1.36168	0.0820681	-0.175777	-0.588679	-0.412902	7.22373e-09	0.0675039	0.000218698	0.549142	6.00458e-06	0.862265	0.492608	0.029032
ncbi_105610157	--	keratin, high-sulfur matrix protein, IIIA3A	12.11	17.51	7.81	9.31	13.59	2	0.04	0.35	1.28	1.09	13.41	7.53	8.42	8.78	3.92	12.9	7.18	9.26	13.25	12.91	8.87	9.94	4.83	3.95	12.066	0.952	8.412	9.78	11.6767	6.24	-3.66384	-0.520427	3.14342	0.303041	-3.61652	0.430903	0.255722	-0.648288	-0.904011	7.22781e-13	0.0760787	1.1218e-08	0.22037	8.07329e-09	0.340571	0.212297	0.14527
ncbi_105611408	KRTAP29-1	keratin associated like protein 29-1	3.33	2.78	2.69	2.59	2.87	0.38	0	0.04	0.47	0.5	6.39	1.23	1.45	0.71	0.64	3.01	1.57	1.14	1.71	2.72	1.14	2.49	1.45	0.78	2.852	0.278	2.084	1.90667	1.85667	1.57333	-3.35882	-0.452619	2.9062	0.580921	-2.73956	0.405531	-0.0383378	-0.277228	-0.23889	6.13523e-10	1	0.00043058	0.0321778	0.000872146	0.638966	0.952933	0.719688
ncbi_106990414	H3110	histone H3.1	93.54	106.28	92.47	74.38	109.63	38.95	14.05	17.87	21.47	22.28	74.02	51.14	86.66	55.32	52.05	111.14	70.59	85.89	76.46	72.24	109.59	69.76	40.55	53.69	95.26	22.924	63.838	89.2067	86.0967	54.6667	-2.05501	-0.577455	1.47756	0.094719	-1.9091	0.223754	-0.0511941	-0.70649	-0.655296	4.18401e-22	0.00558629	2.13938e-09	0.440611	2.98813e-12	0.503702	0.944388	0.0151457
ncbi_106991399	--	keratin, high-sulfur matrix protein, IIIA3-like	3.95	2.33	2.17	1.92	3.81	0.5	0	0	0.88	0.56	2.44	0.99	1.53	1.94	0.64	5.69	1.11	3.32	1.35	2.54	2.86	2.76	0.78	1.12	2.836	0.388	1.508	3.37333	2.25	1.55333	-2.86973	-0.911221	1.95851	-0.250317	-2.5358	-0.042731	-0.58425	-1.11881	-0.534558	1.41043e-05	0.0137894	0.0131745	0.629455	0.00642492	0.853012	0.394563	0.138892
ncbi_106991790	H3110	uncharacterized LOC106991790	25.65	28.11	24.76	21.32	30.97	16.61	7.63	8.48	7.54	8.08	23.12	16.06	27.08	17.29	16.21	33.38	26.41	24.91	24.97	25.04	28.39	20.5	17.57	17.94	26.162	9.668	19.952	28.2333	26.1333	18.67	-1.43618	-0.390939	1.04524	-0.109927	-1.4346	0.0958114	-0.111508	-0.596678	-0.485169	3.86056e-14	0.0654954	3.20794e-06	0.52043	1.29708e-10	0.791161	0.712881	0.0020528
ncbi_114109686	H3110	histone H3.1	45.54	46.34	38.19	32.46	46.54	22.21	5.57	11.18	12.8	11.2	35.08	25.75	37.82	24.69	23.53	55.65	32.89	37.56	37.85	34.4	42.6	35.01	20.09	25.65	41.814	12.592	29.374	42.0333	38.2833	26.9167	-1.73148	-0.509446	1.22203	-0.00754781	-1.60421	0.12604	-0.134817	-0.643034	-0.508217	2.43344e-12	0.00743745	5.24522e-06	0.917527	8.45667e-08	0.751314	0.725481	0.0392517
ncbi_114109701	H3110	histone H3.1, transcript variant X2	84.78	89.15	65.02	62.03	83.25	39.93	7.34	15.1	19.57	14.1	63.82	41.06	68.15	46.46	39.71	104.17	69.56	75.53	68.5	69.53	78.63	70.12	36.32	48.02	76.846	19.208	51.84	83.0867	72.22	51.4867	-2.00026	-0.567904	1.43236	-0.112647	-1.91069	0.00986685	-0.202219	-0.690418	-0.4882	2.16788e-11	0.0058902	7.34336e-06	0.537598	1.01734e-07	0.911994	0.387732	0.0251276
ncbi_114115898	--	translation initiation factor IF-2-like	7.51	5.66	7.32	6.88	5.8	12.76	13.9	12.62	10.08	25.9	7.62	9.34	3.08	8.52	5.63	3.84	5.34	5.57	5.62	6.48	7.83	6.98	11.1	4.85	6.634	15.052	6.838	4.91667	6.64333	7.64333	1.182	0.0436954	-1.13831	0.432198	1.17998	-0.160628	0.434227	0.636521	0.202295	7.7147e-06	0.880586	0.00029137	0.0537447	0.0007864	0.546128	0.106328	0.0447642
ncbi_114116824	Hist1h3b	histone H3	107.02	110.21	102.01	84.32	119.09	54.67	12.96	23.88	30.89	20.61	83.28	57.3	85.72	57.82	58.62	160.74	72.9	105.67	100.76	78.94	121.62	84.22	41.53	68.32	104.53	28.602	68.548	113.103	100.44	64.69	-1.86973	-0.608731	1.261	-0.113724	-1.81215	0.0835719	-0.171308	-0.806027	-0.634719	1.58522e-12	0.000794588	8.75274e-06	0.686186	5.32674e-08	0.900371	0.713326	0.0309914
ncbi_114116854	--	keratin, high-sulfur matrix protein, IIIA3A	18.19	19.02	14.37	20.12	23.04	3.14	0.05	1.28	2.89	4.57	12.34	7.9	15.29	14.11	5	31.28	6.02	18.45	16.56	11.48	13.88	22.41	4.69	7.35	18.948	2.386	10.928	18.5833	13.9733	11.4833	-2.98938	-0.794016	2.19536	0.0280363	-2.55001	-0.0715121	-0.411333	-0.694468	-0.283135	2.18953e-05	0.00628513	0.000230909	0.788098	0.00579045	0.811547	0.449158	0.523019
ncbi_114116970	--	keratin-associated protein 17-1	89.29	74.27	77.82	52.65	115.17	13.86	0.05	2.36	13.49	14.25	99.97	14.94	49.71	24.6	13.81	72.54	25.34	48.62	26.16	32.96	43.25	34.69	11.62	11.07	81.84	8.802	40.606	48.8333	34.1233	19.1267	-3.2169	-1.01111	2.20579	0.74494	-1.95486	1.08611	-0.517108	-1.35228	-0.835173	0.000445841	0.0671419	0.0295976	0.00379617	0.0910418	0.192671	0.166532	0.0580054
ncbi_114116975	SP6	Sp6 transcription factor	6.4	7.31	4.92	5.18	6.93	1.61	0.66	1.89	3.02	2.1	6.12	3.53	4.73	3.17	3.16	7.1	4.45	6.6	3.85	3.48	3.34	4.21	3.51	2.54	6.148	1.856	4.142	6.05	3.55667	3.42	-1.72792	-0.56979	1.15813	0.023182	-0.938329	0.276331	-0.766409	-0.822939	-0.0565294	5.06665e-08	0.0153066	0.00091543	0.811405	0.0162378	0.422895	0.00481024	0.0102417
ncbi_443079	KRT25	keratin 25	1940.25	2279.11	1852.74	1592.29	2199.11	279.22	0.58	123.98	322.18	139.08	1047.38	416	1237.64	799.78	434.08	3210.34	1889.95	1811.25	1545.24	1938.67	1345.79	1433.35	731.56	471.18	1972.7	173.008	786.976	2303.85	1609.9	878.697	-3.51126	-1.32578	2.18548	-0.223873	-3.21806	-0.159046	-0.517074	-1.39061	-0.873534	0.000153186	8.07049e-06	0.0204854	0.274106	0.0067909	0.668918	0.0283031	0.0135221
ncbi_443080	KRT28	keratin 28	182.12	215.67	142.3	126.57	193.21	27.77	0.02	7.68	16.71	9.24	114.55	39.8	108.31	92.52	34.57	263.95	141.13	169.71	178.49	159.36	143.7	155.11	82.54	49.02	171.974	12.284	77.95	191.597	160.517	95.5567	-3.80734	-1.14157	2.66577	-0.155882	-3.70787	-0.293808	-0.255349	-1.00364	-0.748295	6.97218e-05	0.000374897	0.00664112	0.518314	0.00264962	0.459906	0.318096	0.00856352
ncbi_443414	--	KAP5.4 keratin protein	31.36	23.14	26.4	20.93	31.4	4.22	0	1.63	4.31	4.08	34.34	5.44	18.11	7.86	2.86	20.77	10.43	15.89	8.58	17.03	13.19	16.55	5.99	6.83	26.646	2.848	13.722	15.6967	12.9333	9.79	-3.2259	-0.957428	2.26847	0.763461	-2.18307	0.48711	-0.279364	-0.681077	-0.401713	0.0002008	0.107323	0.0296454	1.86294e-05	0.0618247	0.612124	0.476174	0.143774
ncbi_443487	Krt31	type I wool keratin intermediate filament 8c1	527.92	439.61	322.32	307.59	510.53	136.76	0.1	11.01	53.83	31.31	460.29	106.37	161.82	173.11	47.3	472.67	272.47	322.44	240.05	381.02	295.74	198.29	189.4	90.71	421.594	46.602	189.778	355.86	305.603	159.467	-3.17739	-1.15154	2.02585	0.244545	-2.7132	0.251058	-0.219649	-1.15805	-0.938405	0.00172327	0.0205656	0.0591831	0.157415	0.0342911	0.781206	0.464927	4.97052e-05
ncbi_443550	KRTAP3-3	high-sulfur keratin BIIIB4 protein	26.07	21	13.69	14.33	23.98	2.7	0	0.63	3.38	3.04	21.67	7.8	17.94	12.21	2.07	40.68	10.9	16.07	10.4	28.82	16.24	19.42	6.04	7	19.814	1.95	12.338	22.55	18.4867	10.82	-3.34497	-0.683412	2.66156	-0.186607	-3.24494	0.189408	-0.286642	-1.05943	-0.772785	0.000168005	0.120071	0.00813003	0.665852	0.0076572	0.862546	0.763991	0.202532
[truncated: 17 more columns]
