# Supplementary material for: LncRNAs regulate the cyclic growth and development of hair follicles in Dorper sheep
Source: Front Vet Sci. 2023 Jul 31;10:1186294. doi: 10.3389/fvets.2023.1186294 (PMC10423938; doi:10.3389/fvets.2023.1186294)
Supplement: SUPPLEMENTARY TABLE S3 — The lncRNAs and their corresponding target genes identified in 40 pathways. [file Table_3.XLSX]

## Sheet: Sheet1
Pathway	Pathway ID	out (36)	Expression Pattern	Gene ID	Symbol	LncRNA	Cor	Target gene prediction method	All (8804)	Pvalue	Qvalue	K_IDs	KEGG_A_class	KEGG_B_class
Alcoholism	ko05034	21	A	ncbi_101102344	HIST1H2AG	MSTRG.22035.1	0.964409	cis/trans	228	7.47397e-25	1.49479e-23	K11251+K11251+K11252+K11254+K11253+K11254+K11253+K11253+K11252+K11253+K11254+K11253+K11251+K11254+K11251+K11253+K11253+K11253+K11253+K11253+K11253	Human Diseases	Substance dependence
				ncbi_101102344	HIST1H2AG	MSTRG.22029.1	0.949764	cis
				ncbi_101104790	HIST1H2AB	MSTRG.22035.1	0.96144	trans
				ncbi_101104790	HIST1H2AB	MSTRG.22048.1	0.959444	trans
				ncbi_101106041	HIST1H2BK	MSTRG.22035.1	0.961958	trans
				ncbi_101106041	HIST1H2BK	MSTRG.22048.1	0.956741	trans
				ncbi_101108868	H3110	MSTRG.22048.1	0.938365	antisense
				ncbi_101109919	HIST1H4A	MSTRG.13824.1	0.952866	trans
				ncbi_101110185	Hist1h2bc	MSTRG.22029.1	0.953777	trans
				ncbi_101110457	Hist1h2bc	MSTRG.22035.1	0.950302	trans
				ncbi_101110457	Hist1h2bc	MSTRG.22048.1	0.968617	trans
				ncbi_101112606	HIST1H4A	MSTRG.22035.1	0.950486	trans
				ncbi_101112606	HIST1H4A	MSTRG.22048.1	0.958581	trans
				ncbi_101118999	HIST1H2BN	MSTRG.22035.1	0.959546	trans
				ncbi_101119426	Hist1h2bc	MSTRG.22035.1	0.841539	antisene
				ncbi_101119679	Hist1h2bc	MSTRG.22035.1	0.931205	antisene
				ncbi_101119679	Hist1h2bc	MSTRG.22029.1	0.927978	cis
				ncbi_101119941	Hist1h2bc	MSTRG.22029.1	0.944258	cis
				ncbi_101119941	Hist1h2bc	MSTRG.13836.1	0.95517	trans
				ncbi_101119941	Hist1h2bc	MSTRG.22035.1	0.970156	trans
				ncbi_101119941	Hist1h2bc	MSTRG.22048.1	0.965188	trans
				ncbi_101120200	HIST1H2AG	MSTRG.22029.1	0.932616	cis
				ncbi_101120200	HIST1H2AG	MSTRG.22035.1	0.950011	trans
				ncbi_101120200	HIST1H2AG	MSTRG.22048.1	0.951116	trans
				ncbi_101120961	H3110	MSTRG.22029.1	0.885528	antisense
				ncbi_101120961	H3110	MSTRG.22035.1	0.956326	trans
				ncbi_101123417	HIST1H2AD	MSTRG.22035.1	0.962351	trans
				ncbi_101123417	HIST1H2AD	MSTRG.22048.1	0.957494	trans
				ncbi_105603814	H3110	MSTRG.22035.1	0.960369	trans
				ncbi_105603814	H3110	MSTRG.22048.1	0.952572	trans
				ncbi_106990414	H3110	MSTRG.22029.1	0.949329	antisense
				ncbi_106991790	H3110	MSTRG.22029.1	0.95392	trans
				ncbi_106991790	H3110	MSTRG.22035.1	0.967855	trans
				ncbi_106991790	H3110	MSTRG.22048.1	0.973591	trans
				ncbi_114109686	H3110	MSTRG.22035.1	0.956765	trans
				ncbi_114109701	H3110	MSTRG.22048.1	0.958871	cis/trans
				ncbi_114109701	H3110	MSTRG.22048.1	0.958871	cis
				ncbi_114109701	H3110	MSTRG.13836.1	0.955112	trans
				ncbi_114109701	H3110	MSTRG.22035.1	0.963874	trans
				ncbi_114109701	H3110	MSTRG.22048.1	0.958871	trans
				ncbi_114116824	Hist1h3b	MSTRG.13824.1	0.953572	trans
Systemic lupus erythematosus	ko05322	21		ncbi_101102344	HIST1H2AG	MSTRG.22035.1	0.964409	cis/trans	176	2.64998e-27	1.05999e-25	K11251+K11251+K11252+K11254+K11253+K11254+K11253+K11253+K11252+K11253+K11254+K11253+K11251+K11254+K11251+K11253+K11253+K11253+K11253+K11253+K11253	Human Diseases	Immune diseases
				ncbi_101102344	HIST1H2AG	MSTRG.22029.1	0.949764	cis
				ncbi_101104790	HIST1H2AB	MSTRG.22035.1	0.96144	trans
				ncbi_101104790	HIST1H2AB	MSTRG.22048.1	0.959444	trans
				ncbi_101106041	HIST1H2BK	MSTRG.22035.1	0.961958	trans
				ncbi_101106041	HIST1H2BK	MSTRG.22048.1	0.956741	trans
				ncbi_101108868	H3110	MSTRG.22048.1	0.938365	antisense
				ncbi_101109919	HIST1H4A	MSTRG.13824.1	0.952866	trans
				ncbi_101110185	Hist1h2bc	MSTRG.22029.1	0.953777	trans
				ncbi_101110457	Hist1h2bc	MSTRG.22035.1	0.950302	trans
				ncbi_101110457	Hist1h2bc	MSTRG.22048.1	0.968617	trans
				ncbi_101112606	HIST1H4A	MSTRG.22035.1	0.950486	trans
				ncbi_101112606	HIST1H4A	MSTRG.22048.1	0.958581	trans
				ncbi_101118999	HIST1H2BN	MSTRG.22035.1	0.959546	trans
				ncbi_101119426	Hist1h2bc	MSTRG.22035.1	0.841539	antisene
				ncbi_101119679	Hist1h2bc	MSTRG.22035.1	0.931205	antisene
				ncbi_101119679	Hist1h2bc	MSTRG.22029.1	0.927978	cis
				ncbi_101119941	Hist1h2bc	MSTRG.22029.1	0.944258	cis
				ncbi_101119941	Hist1h2bc	MSTRG.13836.1	0.95517	trans
				ncbi_101119941	Hist1h2bc	MSTRG.22035.1	0.970156	trans
				ncbi_101119941	Hist1h2bc	MSTRG.22048.1	0.965188	trans
				ncbi_101120200	HIST1H2AG	MSTRG.22029.1	0.932616	cis
				ncbi_101120200	HIST1H2AG	MSTRG.22035.1	0.950011	trans
				ncbi_101120200	HIST1H2AG	MSTRG.22048.1	0.951116	trans
				ncbi_101120961	H3110	MSTRG.22029.1	0.885528	antisense
				ncbi_101120961	H3110	MSTRG.22035.1	0.956326	trans
				ncbi_101123417	HIST1H2AD	MSTRG.22035.1	0.962351	trans
				ncbi_101123417	HIST1H2AD	MSTRG.22048.1	0.957494	trans
				ncbi_105603814	H3110	MSTRG.22035.1	0.960369	trans
				ncbi_105603814	H3110	MSTRG.22048.1	0.952572	trans
				ncbi_106990414	H3110	MSTRG.22029.1	0.949329	antisense
				ncbi_106991790	H3110	MSTRG.22029.1	0.95392	trans
				ncbi_106991790	H3110	MSTRG.22035.1	0.967855	trans
				ncbi_106991790	H3110	MSTRG.22048.1	0.973591	trans
				ncbi_114109686	H3110	MSTRG.22035.1	0.956765	trans
				ncbi_114109701	H3110	MSTRG.22048.1	0.958871	cis/trans
				ncbi_114109701	H3110	MSTRG.22048.1	0.958871	cis
				ncbi_114109701	H3110	MSTRG.13836.1	0.955112	trans
				ncbi_114109701	H3110	MSTRG.22035.1	0.963874	trans
				ncbi_114109701	H3110	MSTRG.22048.1	0.958871	trans
				ncbi_114116824	Hist1h3b	MSTRG.13824.1	0.953572	trans
Necroptosis	ko04217	4		ncbi_101102344	HIST1H2AG	MSTRG.22035.1	0.964409	cis/trans	194	0.00775912	0.0387956	K11251+K11251+K11251+K11251	Cellular Processes	Cell growth and death
				ncbi_101102344	HIST1H2AG	MSTRG.22029.1	0.949764	cis
				ncbi_101104790	HIST1H2AB	MSTRG.22035.1	0.96144	trans
				ncbi_101104790	HIST1H2AB	MSTRG.22048.1	0.959444	trans
				ncbi_101120200	HIST1H2AG	MSTRG.22029.1	0.932616	cis
				ncbi_101120200	HIST1H2AG	MSTRG.22035.1	0.950011	trans
				ncbi_101120200	HIST1H2AG	MSTRG.22048.1	0.951116	trans
				ncbi_101123417	HIST1H2AD	MSTRG.22035.1	0.962351	trans
				ncbi_101123417	HIST1H2AD	MSTRG.22048.1	0.957494	trans
Viral carcinogenesis	ko05203	6		ncbi_101106041	HIST1H2BK	MSTRG.22035.1	0.961958	trans	232	0.000315076	0.00180043	K11252+K11254+K11254+K11252+K11254+K11254	Human Diseases	Cancers
				ncbi_101106041	HIST1H2BK	MSTRG.22048.1	0.956741	trans
				ncbi_101108868	H3110	MSTRG.22048.1	0.938365	antisense
				ncbi_101110185	Hist1h2bc	MSTRG.22029.1	0.953777	trans
				ncbi_101118999	HIST1H2BN	MSTRG.22035.1	0.959546	trans
				ncbi_101119679	Hist1h2bc	MSTRG.22035.1	0.931205	antisene
				ncbi_101119679	Hist1h2bc	MSTRG.22029.1	0.927978	cis
				ncbi_101120961	H3110	MSTRG.22029.1	0.885528	antisense
				ncbi_101120961	H3110	MSTRG.22035.1	0.956326	trans
Transcriptional misregulation in cancers	ko05202	11		ncbi_101109919	HIST1H4A	MSTRG.13824.1	0.952866	trans	216	5.27395e-10	5.27395e-09	K11253+K11253+K11253+K11253+K11253+K11253+K11253+K11253+K11253+K11253+K11253	Human Diseases	Cancers
				ncbi_101110457	Hist1h2bc	MSTRG.22035.1	0.950302	trans
				ncbi_101110457	Hist1h2bc	MSTRG.22048.1	0.968617	trans
				ncbi_101112606	HIST1H4A	MSTRG.22035.1	0.950486	trans
				ncbi_101112606	HIST1H4A	MSTRG.22048.1	0.958581	trans
				ncbi_101119426	Hist1h2bc	MSTRG.22035.1	0.841539	antisene
				ncbi_101119941	Hist1h2bc	MSTRG.22029.1	0.944258	cis
				ncbi_101119941	Hist1h2bc	MSTRG.13836.1	0.95517	trans
				ncbi_101119941	Hist1h2bc	MSTRG.22035.1	0.970156	trans
				ncbi_101119941	Hist1h2bc	MSTRG.22048.1	0.965188	trans
				ncbi_105603814	H3110	MSTRG.22035.1	0.960369	trans
				ncbi_105603814	H3110	MSTRG.22048.1	0.952572	trans
				ncbi_106990414	H3110	MSTRG.22029.1	0.949329	antisense
				ncbi_106991790	H3110	MSTRG.22029.1	0.95392	trans
				ncbi_106991790	H3110	MSTRG.22035.1	0.967855	trans
				ncbi_106991790	H3110	MSTRG.22048.1	0.973591	trans
				ncbi_114109686	H3110	MSTRG.22035.1	0.956765	trans
				ncbi_114109701	H3110	MSTRG.22048.1	0.958871	cis/trans
				ncbi_114109701	H3110	MSTRG.22048.1	0.958871	cis
				ncbi_114109701	H3110	MSTRG.13836.1	0.955112	trans
				ncbi_114109701	H3110	MSTRG.22035.1	0.963874	trans
				ncbi_114109701	H3110	MSTRG.22048.1	0.958871	trans
				ncbi_114116824	Hist1h3b	MSTRG.13824.1	0.953572	trans
Estrogen signaling pathway	ko04915	6		ncbi_100141298	KRT27	MSTRG.13836.1	0.920925	cis	142	2.07084e-05	0.000138056	K07604+K07604+K07604+K07604+K07604+K07604	Organismal Systems	Endocrine system
				ncbi_100294614	Krt33a	MSTRG.13824.1	0.962917	trans
				ncbi_100294614	Krt33a	MSTRG.13826.1	0.951714	trans
				ncbi_100526785	KRT40	MSTRG.13826.1	0.800581	cis
				ncbi_100526785	KRT40	MSTRG.1616.1	0.964962	trans
				ncbi_443079	KRT25	MSTRG.13836.1	0.959565	trans
				ncbi_443080	KRT28	MSTRG.13836.1	0.981706	trans/antisense
				ncbi_443080	KRT28	MSTRG.12818.1	0.957957	trans
				ncbi_443080	KRT28	MSTRG.13824.1	0.962008	trans
				ncbi_443487	Krt31	MSTRG.49.1	0.951982	trans
Staphylococcus aureus infection	ko05150	6		ncbi_100141298	KRT27	MSTRG.13836.1	0.920925	cis	105	3.63169e-06	2.90535e-05	K07604+K07604+K07604+K07604+K07604+K07604	Human Diseases	Infectious diseases
				ncbi_100294614	Krt33a	MSTRG.13824.1	0.962917	trans
				ncbi_100294614	Krt33a	MSTRG.13826.1	0.951714	trans
				ncbi_100526785	KRT40	MSTRG.13826.1	0.800581	cis
				ncbi_100526785	KRT40	MSTRG.1616.1	0.964962	trans
				ncbi_443079	KRT25	MSTRG.13836.1	0.959565	trans
				ncbi_443080	KRT28	MSTRG.13836.1	0.981706	trans/antisense
				ncbi_443080	KRT28	MSTRG.12818.1	0.957957	trans
				ncbi_443080	KRT28	MSTRG.13824.1	0.962008	trans
				ncbi_443487	Krt31	MSTRG.49.1	0.951982	trans
Neuroactive ligand-receptor interaction	ko04080	1		ncbi_101114118	Lpar6	MSTRG.12818.1	0.97368	trans	335	0.753258	0.792903	K04273	Environmental Information Processing	Signaling molecules and interaction
PI3K-Akt signaling pathway	ko04151	1		ncbi_101114118	Lpar6	MSTRG.12818.1	0.97368	trans	412	0.822521	0.843612	K04273	Environmental Information Processing	Signal transduction
Insulin resistance	ko04931	1	T	ncbi_101102760	MLXIP	MSTRG.12250.4	0.952619	trans	114	0.375084	0.653983	K09113	Human Diseases	Endocrine and metabolic diseases
Non-alcoholic fatty liver disease (NAFLD)	ko04932	1		ncbi_101102760	MLXIP	MSTRG.12250.4	0.952619	trans	165	0.494631	0.689777	K09113	Human Diseases	Endocrine and metabolic diseases
Adherens junction	ko04520	1		ncbi_101102951	PTPRM	MSTRG.15931.1	0.953872	trans	82	0.286482	0.653983	K05693	Cellular Processes	Cellular community - eukaryotes
Cell adhesion molecules (CAMs)	ko04514	1		ncbi_101102951	PTPRM	MSTRG.15931.1	0.953872	trans	174	0.51328	0.689777	K05693	Environmental Information Processing	Signaling molecules and interaction
GnRH secretion	ko04929	1		ncbi_101112614	KCNN3	XR_003586824.1	0.952993	trans	65	0.234563	0.653983	K04944	Organismal Systems	Endocrine system
Insulin secretion	ko04911	1		ncbi_101112614	KCNN3	XR_003586824.1	0.952993	trans	85	0.295282	0.653983	K04944	Organismal Systems	Endocrine system
Autophagy - animal	ko04140	1		ncbi_101113985	DAPK1	MSTRG.15931.1	0.966649	trans	141	0.441439	0.653983	K08803	Cellular Processes	Transport and catabolism
Bladder cancer	ko05219	1		ncbi_101113985	DAPK1	MSTRG.15931.1	0.966649	trans	41	0.154966	0.619864	K08803	Human Diseases	Cancers
Bacterial invasion of epithelial cells	ko05100	1		ncbi_101114771	ELMO1	MSTRG.15931.1	0.965616	trans	89	0.306851	0.653983	K12366	Human Diseases	Infectious diseases
						MSTRG.22447.1	0.958442	trans
						MSTRG.11626.2	0.95141	trans
Chemokine signaling pathway	ko04062	1		ncbi_101114771	ELMO1	MSTRG.15931.1	0.965616	trans	197	0.557951	0.69398	K12366	Organismal Systems	Immune system
						MSTRG.22447.1	0.958442	trans
						MSTRG.11626.2	0.95141	trans
Choline metabolism in cancer	ko05231	1		ncbi_101115537	Pip5k1c	MSTRG.15931.1	0.966152	trans	103	0.345906	0.653983	K00889	Human Diseases	Cancers
						MSTRG.23796.1	0.967501	trans
Endocytosis	ko04144	1		ncbi_101115537	Pip5k1c	MSTRG.15931.1	0.966152	trans	271	0.676263	0.747008	K00889	Cellular Processes	Transport and catabolism
						MSTRG.23796.1	0.967501	trans
Fc gamma R-mediated phagocytosis	ko04666	1		ncbi_101115537	Pip5k1c	MSTRG.15931.1	0.966152	trans	95	0.323859	0.653983	K00889	Organismal Systems	Immune system
						MSTRG.23796.1	0.967501	trans
Inositol phosphate metabolism	ko00562	1		ncbi_101115537	Pip5k1c	MSTRG.15931.1	0.966152	trans	75	0.265532	0.653983	K00889	Metabolism	Carbohydrate metabolism
						MSTRG.23796.1	0.967501	trans
Metabolic pathways	ko01100	1		ncbi_101115537	Pip5k1c	MSTRG.15931.1	0.966152	trans	1615	0.999332	0.999332	K00889	Metabolism	Global and overview maps
						MSTRG.23796.1	0.967501	trans
Phosphatidylinositol signaling system	ko04070	1		ncbi_101115537	Pip5k1c	MSTRG.15931.1	0.966152	trans	102	0.343189	0.653983	K00889	Environmental Information Processing	Signal transduction
						MSTRG.23796.1	0.967501	trans
Regulation of actin cytoskeleton	ko04810	1		ncbi_101115537	Pip5k1c	MSTRG.15931.1	0.966152	trans	227	0.610266	0.717959	K00889	Cellular Processes	Cell motility
						MSTRG.23796.1	0.967501	trans
Yersinia infection	ko05135	1		ncbi_101115537	Pip5k1c	MSTRG.15931.1	0.966152	trans	140	0.439108	0.653983	K00889	Human Diseases	Infectious disease: bacterial
						MSTRG.23796.1	0.967501	trans
Axon guidance	ko04360	1		ncbi_101122941	ABL1	MSTRG.21051.1	0.959624	trans	199	0.561641	0.69398	K06619	Organismal Systems	Development
Cell cycle	ko04110	1		ncbi_101122941	ABL1	MSTRG.21051.1	0.959624	trans	130	0.415276	0.653983	K06619	Cellular Processes	Cell growth and death
Chronic myeloid leukemia	ko05220	1		ncbi_101122941	ABL1	MSTRG.21051.1	0.959624	trans	83	0.289427	0.653983	K06619	Human Diseases	Cancers
ErbB signaling pathway	ko04012	1		ncbi_101122941	ABL1	MSTRG.21051.1	0.959624	trans	91	0.312566	0.653983	K06619	Environmental Information Processing	Signal transduction
MicroRNAs in cancer	ko05206	1		ncbi_101122941	ABL1	MSTRG.21051.1	0.959624	trans	176	0.517332	0.689777	K06619	Human Diseases	Cancers
Neurotrophin signaling pathway	ko04722	1		ncbi_101122941	ABL1	MSTRG.21051.1	0.959624	trans	130	0.415276	0.653983	K06619	Organismal Systems	Nervous system
Pathogenic Escherichia coli infection	ko05130	1		ncbi_101122941	ABL1	MSTRG.21051.1	0.959624	trans	205	0.572534	0.69398	K06619	Human Diseases	Infectious diseases
Ras signaling pathway	ko04014	1		ncbi_101122941	ABL1	MSTRG.21051.1	0.959624	trans	252	0.649218	0.741963	K06619	Environmental Information Processing	Signal transduction
Viral myocarditis	ko05416	1		ncbi_101122941	ABL1	MSTRG.21051.1	0.959624	trans	87	0.30109	0.653983	K06619	Human Diseases	Cardiovascular diseases
Huntington disease	ko05016	1		ncbi_101117042	Hip1	MSTRG.9481.8	0.950529	trans	282	0.690983	0.747008	K04559	Human Diseases	Neurodegenerative diseases
Pathways in cancer	ko05200	3	T	ncbi_101113985	DAPK1	MSTRG.15931.1	0.966649	trans	582	0.428558	0.653983	K08803+K04273+K06619	Human Diseases	Cancers
			A	ncbi_101114118	Lpar6	MSTRG.12818.1	0.97368	trans
			T	ncbi_101122941	ABL1	MSTRG.21051.1	0.959624	trans
Phospholipase D signaling pathway	ko04072	2	A	ncbi_101114118	Lpar6	MSTRG.12818.1	0.97368	trans	153	0.129023	0.573434	K04273+K00889	Environmental Information Processing	Signal transduction
			T	ncbi_101115537	Pip5k1c	MSTRG.15931.1	0.966152	trans
				ncbi_101115537	Pip5k1c	MSTRG.23796.1	0.967501	trans
Shigellosis	ko05131	13	A	ncbi_101109919	HIST1H4A	MSTRG.13824.1	0.952866	trans	279	2.96366e-11	3.95155e-10	K11253+K11253+K11253+K12366+K11253+K11253+K06619+K11253+K11253+K11253+K11253+K11253+K11253	Human Diseases	Infectious diseases
				ncbi_101110457	Hist1h2bc	MSTRG.22035.1	0.950302	trans
				ncbi_101110457	Hist1h2bc	MSTRG.22048.1	0.968617	trans
				ncbi_101112606	HIST1H4A	MSTRG.22035.1	0.950486	trans
				ncbi_101112606	HIST1H4A	MSTRG.22048.1	0.958581	trans
			T	ncbi_101114771	ELMO1	MSTRG.15931.1	0.965616	trans
				ncbi_101114771	ELMO1	MSTRG.22447.1	0.958442	trans
				ncbi_101114771	ELMO1	MSTRG.11626.2	0.95141	trans
			A	ncbi_101119426	Hist1h2bc	MSTRG.22035.1	0.841539	antisene
				ncbi_101119941	Hist1h2bc	MSTRG.22029.1	0.944258	cis
				ncbi_101119941	Hist1h2bc	MSTRG.13836.1	0.95517	trans
				ncbi_101119941	Hist1h2bc	MSTRG.22035.1	0.970156	trans
				ncbi_101119941	Hist1h2bc	MSTRG.22048.1	0.965188	trans
			T	ncbi_101122941	ABL1	MSTRG.21051.1	0.959624	trans
			A	ncbi_105603814	H3110	MSTRG.22035.1	0.960369	trans
				ncbi_105603814	H3110	MSTRG.22048.1	0.952572	trans
				ncbi_106990414	H3110	MSTRG.22029.1	0.949329	antisense
				ncbi_106991790	H3110	MSTRG.22029.1	0.95392	trans
				ncbi_106991790	H3110	MSTRG.22035.1	0.967855	trans
				ncbi_106991790	H3110	MSTRG.22048.1	0.973591	trans
				ncbi_114109686	H3110	MSTRG.22035.1	0.956765	trans
				ncbi_114109701	H3110	MSTRG.22048.1	0.958871	cis/trans
				ncbi_114109701	H3110	MSTRG.22048.1	0.958871	cis
				ncbi_114109701	H3110	MSTRG.13836.1	0.955112	trans
				ncbi_114109701	H3110	MSTRG.22035.1	0.963874	trans
				ncbi_114109701	H3110	MSTRG.22048.1	0.958871	trans
				ncbi_114116824	Hist1h3b	MSTRG.13824.1	0.953572	trans
