# Supplementary material for: LncRNAs regulate the cyclic growth and development of hair follicles in Dorper sheep
Source: Front Vet Sci. 2023 Jul 31;10:1186294. doi: 10.3389/fvets.2023.1186294 (PMC10423938; doi:10.3389/fvets.2023.1186294)
Supplement: SUPPLEMENTARY TABLE S4 — Sequencing information of 10 candidate lncRNAs. [file Table_4.XLSX]

## Sheet: Sheet1
chr	source	feature	start	end	score	strand	frame	gene_id	lncRNA_id	exon_number	class_code
NC_040261.1	StringTie	exon	20488513	20488809	1000	-	.	MSTRG.12818	MSTRG.12818.1	1	o
NC_040261.1	StringTie	exon	20496341	20496996	1000	-	.	MSTRG.12818	MSTRG.12818.1	2	o
NC_040262.1	StringTie	exon	21975282	21978742	1000	+	.	MSTRG.13824	MSTRG.13824.1	1	o
NC_040262.1	StringTie	exon	21978764	21979828	1000	+	.	MSTRG.13824	MSTRG.13824.1	2	o
NC_040262.1	StringTie	exon	22187497	22188628	1000	-	.	MSTRG.13836	MSTRG.13836.1	1	o
NC_040262.1	StringTie	exon	22189097	22189179	1000	-	.	MSTRG.13836	MSTRG.13836.1	2	o
NC_040262.1	StringTie	exon	22189991	22190147	1000	-	.	MSTRG.13836	MSTRG.13836.1	3	o
NC_040262.1	StringTie	exon	22191354	22191515	1000	-	.	MSTRG.13836	MSTRG.13836.1	4	o
NC_040262.1	StringTie	exon	22191691	22191816	1000	-	.	MSTRG.13836	MSTRG.13836.1	5	o
NC_040262.1	StringTie	exon	22194589	22194806	1000	-	.	MSTRG.13836	MSTRG.13836.1	6	o
NC_040262.1	StringTie	exon	22195359	22195414	1000	-	.	MSTRG.13836	MSTRG.13836.1	7	o
NC_040262.1	StringTie	exon	22195686	22197046	1000	-	.	MSTRG.13836	MSTRG.13836.1	8	o
NC_040262.1	StringTie	exon	21988279	21988522	1000	-	.	MSTRG.13826	MSTRG.13826.1	1	x
NC_040262.1	StringTie	exon	21995388	21995926	1000	-	.	MSTRG.13826	MSTRG.13826.1	2	x
NC_040252.1	StringTie	exon	133834114	133836207	1000	-	.	MSTRG.1616	MSTRG.1616.1	1	x
NC_040252.1	StringTie	exon	133859201	133859608	1000	-	.	MSTRG.1616	MSTRG.1616.1	2	x
NC_040252.1	StringTie	exon	1117490	1117855	1000	+	.	MSTRG.49	MSTRG.49.1	1	u
NC_040252.1	StringTie	exon	1118114	1119969	1000	+	.	MSTRG.49	MSTRG.49.1	2	u
NC_040264.1	StringTie	exon	48140843	48150232	1000	+	.	MSTRG.15931	MSTRG.15931.1	1	i
NC_040264.1	StringTie	exon	48150258	48166518	1000	+	.	MSTRG.15931	MSTRG.15931.1	2	i
NC_040272.1	StringTie	exon	19349632	19356098	1000	+	.	MSTRG.22447	MSTRG.22447.1	1	i
NC_040272.1	StringTie	exon	19356155	19361667	1000	+	.	MSTRG.22447	MSTRG.22447.1	2	i
NC_040259.1	StringTie	exon	29086600	29091775	1000	-	.	MSTRG.11626	MSTRG.11626.2	1	x
NC_040259.1	StringTie	exon	29100019	29100070	1000	-	.	MSTRG.11626	MSTRG.11626.2	2	x
NC_040259.1	StringTie	exon	29106792	29106919	1000	-	.	MSTRG.11626	MSTRG.11626.2	3	x
NC_040259.1	StringTie	exon	29107553	29107705	1000	-	.	MSTRG.11626	MSTRG.11626.2	4	x
NC_040259.1	StringTie	exon	29109061	29109132	1000	-	.	MSTRG.11626	MSTRG.11626.2	5	x
NC_040259.1	StringTie	exon	29109370	29109476	1000	-	.	MSTRG.11626	MSTRG.11626.2	6	x
NC_040259.1	StringTie	exon	29110415	29110476	1000	-	.	MSTRG.11626	MSTRG.11626.2	7	x
NC_040259.1	StringTie	exon	29114790	29114867	1000	-	.	MSTRG.11626	MSTRG.11626.2	8	x
NC_040259.1	StringTie	exon	29116631	29116799	1000	-	.	MSTRG.11626	MSTRG.11626.2	9	x
NC_040274.1	StringTie	exon	45533846	45554506	1000	+	.	MSTRG.23796	MSTRG.23796.1	1	o
NC_040274.1	StringTie	exon	45554554	45555149	1000	+	.	MSTRG.23796	MSTRG.23796.1	2	o
