# Supplementary material for: LncRNAs regulate the cyclic growth and development of hair follicles in Dorper sheep
Source: Front Vet Sci. 2023 Jul 31;10:1186294. doi: 10.3389/fvets.2023.1186294 (PMC10423938; doi:10.3389/fvets.2023.1186294)
Supplement: SUPPLEMENTARY TABLE S5 — Sequences of 10 candidate lncRNAs. [file Table_5.XLSX]

## Sheet: Sheet1
>MSTRG.12818.1 gene=MSTRG.12818 CGTCTCACGACACAGCTGGCACCTGAGGGAAGGCCTCCGAGTCAGCAGGAGCGAACACGCTAAGGAATTTATTTCGGAACCTTTGAAAGACTCCTTTGCTTACCCCTATCTGGGATCCACTGCAGGAATACCGAAAAGGAAAACTTCATTTAAAAGGTGTAAGAAATAAGTGAGATTGAACTAGGAATGTTTAAGTCTCAGAAACTTTGCATTGAAAAGCAAAATGTGATTGCTAACTTCAGCTTAAACATTCTGCAGCATAAAGAAACTTTCATTTTGGAATATTCATCTTGACCACGGAAACCGAAGTTTACAGGATGAGGAGTTTTACTCCGTGTCAGAACAcagtttttatttaaactttata…
>MSTRG.13824.1 gene=MSTRG.13824 ATGGCTTGCTGCGCTCCCCGCTGCTGCAGCGTCCGCACTGGTCCTGCCACCACCATCTGCTCCTCTGACAAATTCTGTCGGTGTGGAGTCTGCCTGCCCAGCACCTGCCCACACGACATCAGCCTCCTCCAGCCCACTTGCTGTGACAACTCCCCCGTGCCCTGCTATGTGCCTGACACCTATGTGCCAACTTGCTTTCTGCTCAACTCTTCCCACCCCACTCCTGGACTGAGCGGGATCAACCTGACGACCTTCATTCAGCCTGGCTGTGAAAATGTCTGCGAGCCCCGCTGTTAAACAGCCACATCTTTGCACGGGTTCAGTGATGAGCTGCTCAAGTCTTAATGCGTCATCTGGCCTTCAACAC…
>MSTRG.13836.1 gene=MSTRG.13836 GTAGTCATTGAAATAGAGAATTTATGGCctgcaaagcttaaaatatttactatttaggCCAAATATTTTAGAGAAGCTTGCCAACTTCTACTCTAGAAAAGAGTCATTGGCATGAGATTCTTTGCTGTAGATCTTTCGAGATTATCCTGATTATGGGGAATGGCATCCTGATAAGTATCCAGATCTCCAAATGAATTTGAGATAGGCTCATAGGTGAAACACCAGGAATGCGCCATCTAGGGGTGGAAGTTTTCAATCACAAgagaatttctaaaattttctggattgcttcagttcagtttcagttcagtcgctggcTTAGTTGTGTtcacctctttgcgacctcatggactgcagcacaccaggc…
>MSTRG.13826.1 gene=MSTRG.13826 GACCTTTGGAGTTAAGAAATACATTCGATGtgttaacaaaaataaatggaaatacctATAGACATTTATGTTATGCCAGAGATGTAAACTTTATTAGAATAATCATGAAGAAGCTCCTCAATTTCCAGAAAGATGCCATTCAAGACTGGAAACAGAATTCCCAAAGCACCAAAGAAAGATACAATTTAACACGAAGGAACTGAACAACGCTGGGAAACCTGTAGGCATCTACCTACTCCAGCTGTCCTTGTTCACTGATGTCCACTACACGGCCATCGAAAGtctcttggtttgttttttgtgagGGTTGTCTGTGATAATGCCTTGTTCCAACTTTGAAAGCGGAGACATAATTAGTTCGCAGGTA…
>MSTRG.1616.1 gene=MSTRG.1616 TTTAGCAGAATCATGAACATAGATTCATGAAGCATCTATagaatattttgtcattttttccaaCAAGCAATGTTTGTGTTTCTGCTACCTCTGAGGTTCTCTCTTAGCGCTGAGAACAAAAGCTGACTGCCAGTCAATCCTATGTGTTCTGGCTTCTCTGGAAGGGAAGATTTGGTGAAGGTCTTCTGATTTTGAAGTCTAGTTGGACATTGCTGCTTGCACATTCTTATATTCAGGCAGTAGGAGGAAGGATGAAATAGCTGAACTCTGAATGTTTACaatgatgttgtttagttgctaaatcttgTCTGATCTTTTGATgattctgtagcccaccagactcctcagtccatgggattttccaggcag…
>MSTRG.49.1 gene=MSTRG.49 CGGGCTGCGGGTGCAGCAGCGCAGAGACCAGGCTGGGCCTCCCCCTCCCAGTTCAGACCCTGCTCTCCTGGGATCTCAGGTCCCTCCGCCCACCGCCCTCCGTCCTCAGAGAAGGCGAGCCTCTTGTGGGGTTGGGAGGGGGTTGTGGGGGGCAGACTGCCTGGGCAGGGACCTCCTCCGGCTCCTGGCTTGATCTGGGGGACCGGATGCCTGGTCTGTGGGGCCAGTGGGCAcggtggtgggggctggggaagcGGAGCTTTCTCACAGCGGCTCCTTTAGTCCTGCCCGGATCCTGCAGGCCAGCGGGCATCACCCCGCAGACCAGACTCAGAGGTCCAGCTGCCGGCGTGAGTGACCCGCTCGGTCGGGG…
>MSTRG.15931.1 gene=MSTRG.15931 tgataaatctTCCTTTCTGGTGGACTCTCTGTGTCAATACCCCTGGAAACCCCCTTTTCAACCCTTTTACTTttcaagagaaaaggaagggtgTCCTAGGTCAGACTCCAGCCCAGGTGTGTCTGCCAAGGACGACCTGTTAGGTCACAGTCATTGAATCCGGGACCATGTGTGGATCCCCGCTCAGAGTCCTTCCCGGCGCCTCGTGGAGGCAAGGCTGACCTCCACCGGCCCTGACTCTGGactcttcctcctggagctgcATGTTCCCCAGCCCTCAGTGTGTGTGGAGAGGGCTCAGCTAGCTAGCTTCTCCTCGTTTCCCACGACAGAGGACCTGTATGCCACTACGGGCCGCACAGGTGGG…
>MSTRG.22447.1 gene=MSTRG.22447 gctcTTAACAAACTATATGAAAACTATCGTCTGATGTcactgaagagaaaccagagtagACAAAAATGAGAGAGGGTTTGACTCCCGAAATAAGGGAGAGATACAAAGCGTGAGTGAGAGCCGCAGTCACAGGGATTTTCTTCTGAGGGTTTTATTATTTCCCAGGAGGCACAAGGCAGGGTGGCTGGAACTCAGATAGAAAGCTGTACTCTTTGCCTGAAGACTTTGGGGTTGACAAAACAGCTGGAAATTGAAAGGGAAAATCTTGGAAGACGGGAGCAATAGAGCCCCTGCATATAAACATCCCTCACATATTTAGATGATCTCTGAATTGTACTTGGAGAAGTGAGACTTCTGttattctcag…
>MSTRG.11626.2 gene=MSTRG.11626 ggagcccaccaagcccctttgtccatgggattttccaggcaagaatactggagtgggttgctctgcctTTCTGCGGGgcaatcttcctgatccaggaattgaacctgtgtctcttgcattggcagaagaTTGAATTATGtgttttaaatgagttaatacctTAAAACTGAAATGATAAATGGCTGCCCGCCCAACTTATGATTCTTAGGCAACTCCATTCTACCAACAAACCACTCATTTTGATTTGataACTCCTGACAACCTACATTTTGACAACCCTACTTTGGATGACTTTTCAATAAAGCCATGGTGACCATGCTTGGGGATTTTCATAGTTTGAGTAATTCCCCTGAGCTCTGCCACCCAG…
>MSTRG.23796.1 gene=MSTRG.23796 GCCCTCTAGCGGGCCGCGGCGGCCGGGCGGCCGTGACGTGGGCGCTCCCTTCAGCCGGCCTGCGGGGCCCCGCCAGTCAGTCGGGGAGCAGGAGccccgcgcgcagccggcgcggGCTCGGCCATCGGCGCGCCGCCGCCCGGGGGCTGGCTCGGCTGCCCGCGCAGAGGCGGCGGGCGGGACGCGCGCGGCctcggccccggccccggccccgggcaCCGCGGCGCCGGAGGCTCGGGTCCCGAGCCCAGGAAGAAGAACCAAGCCAGCGCAGCCGCCGGCACGGAGGGCGGATTTTGGCTCCGCGGGCGCGCCCTCCGCTCCCTTTCGCAGCCGCGCCAGCTTCGAGCGGGGCCGGCGACAGGGC…
