# Supplementary material for: LncRNAs regulate the cyclic growth and development of hair follicles in Dorper sheep
Source: Front Vet Sci. 2023 Jul 31;10:1186294. doi: 10.3389/fvets.2023.1186294 (PMC10423938; doi:10.3389/fvets.2023.1186294)
Supplement: SUPPLEMENTARY TABLE S6 — The DE lncRNAs (n=80) influenced by seasonal factors. [file Table_6.XLSX]

## Sheet: Sheet1
LncRNA ID	Symbol	Description	S1-1_fpkm	S1-2_fpkm	S1-3_fpkm	S1-4_fpkm	S1-5_fpkm	S2-1_fpkm	S2-2_fpkm	S2-3_fpkm	S2-4_fpkm	S2-5_fpkm	S3-1_fpkm	S3-2_fpkm	S3-3_fpkm	S3-4_fpkm	S3-5_fpkm	N1-1_fpkm	N1-2_fpkm	N1-3_fpkm	N2-1_fpkm	N2-2_fpkm	N2-3_fpkm	N3-1_fpkm	N3-2_fpkm	N3-3_fpkm	S1_mean	S2_mean	S3_mean	N1_mean	N2_mean	N3_mean	log2(fc)(S1-S2)	log2(fc)(S1-S3)	log2(fc)(S2-S3)	log2(fc)(N1-N2)	log2(fc)(N1-N3)	log2(fc)(N2-N3)	log2(fc)(N1-S1)	log2(fc)(N2-S2)	log2(fc)(N3-S3)	PValue(S1-S2)	PValue(S1-S3)	PValue(S2-S3)	PValue(N1-N2)	PValue(N1-N3)	PValue(N2-N3)	PValue(N1-S1)	PValue(N2-S2)
MSTRG.1020.1	-	-	22.82	29.3	38.95	64.8	22.55	20.92	45.85	80.49	50.01	128.97	61.82	148.93	77.26	151.59	131.33	30.74	36.3	44.36	30.41	63.83	42.16	126.28	89.86	141.46	35.684	65.248	114.186	37.1333	45.4667	119.2	0.870656	1.67804	0.80738	0.292094	1.6826	1.3905	-0.0574375	0.521124	-0.0619985	0.269331	0.000129376	0.0442439	0.393183	3.32548e-06	0.00450961	0.997642	0.719373
MSTRG.1023.1	-	-	68.71	80.31	117.37	184.89	63.79	60.76	165.07	229.15	138.73	445.57	185.58	489.14	202.76	437.02	448.25	78.04	107.65	127.6	86.41	204.7	122.74	380.72	277.83	369.22	103.014	207.856	352.55	104.43	137.95	342.59	1.01274	1.77499	0.762243	0.401609	1.71395	1.31234	-0.0196958	0.591439	0.0413448	0.174595	8.72032e-05	0.0738429	0.295128	5.98954e-07	0.0081707	0.93311	0.652262
MSTRG.1167.1	-	-	1.25	0.87	1.37	1.35	1.52	0.29	0	0.09	0.35	0	1.02	0.33	0.56	0.94	0.24	1.33	1.06	1.49	0.35	0.9	0.79	1.58	0.97	0.85	1.272	0.146	0.618	1.29333	0.68	1.13333	-3.12306	-1.04142	2.08164	-0.927488	-0.190522	0.736966	-0.0239955	-2.21957	-0.874894	8.31723e-07	0.0121957	0.013564	0.184921	0.564788	0.484064	0.949059	0.0283721
MSTRG.11915.1	-	-	0.62	0.76	0.48	1	0.65	0.67	0.18	0.21	0.2	0.33	1.01	0.64	0.26	0.81	0.56	0.6	0.48	0.65	0.48	0.49	0.4	0.67	0.87	0.56	0.702	0.318	0.656	0.576667	0.456667	0.7	-1.14244	-0.0977752	1.04467	-0.336596	0.279617	0.616213	0.283733	-0.522115	-0.0936591	0.000110601	0.488171	0.0041464	0.366504	0.728224	0.244436	0.300145	0.0619137
MSTRG.11915.2	-	-	1.34	1.12	0.67	1.21	0.76	1	0.25	0.35	0.3	0.42	1.72	0.89	0.48	1.16	0.68	0.97	0.65	1.19	0.72	0.67	0.6	1.38	1.32	0.72	1.02	0.464	0.986	0.936667	0.663333	1.14	-1.13637	-0.0489096	1.08746	-0.497802	0.283426	0.781228	0.122962	-0.515609	-0.209374	3.85378e-05	0.614392	0.00198648	0.136966	0.750751	0.0765682	0.609981	0.0472686
MSTRG.12280.3	-	-	1.56	0.51	0.68	0.36	0.19	0.32	0.05	0.18	0.08	0.1	2.61	0.14	0.5	0.24	0.05	0.46	0.16	0.43	0.3	0.16	0.26	0.39	0.26	0.19	0.66	0.146	0.708	0.35	0.24	0.28	-2.1765	0.101283	2.27778	-0.544321	-0.321928	0.222392	0.915111	-0.717066	1.33832	1.23223e-05	0.97339	0.00491803	0.348406	0.390401	0.918194	0.136021	0.0666775
MSTRG.13817.1	-	-	1.69	1.88	0.67	1.38	1.7	0.31	0	0	0.38	0	4.11	0.79	1.67	0.64	0.09	1.55	0.1	1.12	0.84	1.04	0.85	3.15	0.16	0.69	1.464	0.138	1.46	0.923333	0.91	1.33333	-3.40718	-0.00394718	3.40323	-0.020985	0.530114	0.551099	0.664992	-2.7212	0.130931	5.91459e-06	0.872648	0.00285403	0.966607	0.731626	0.698753	0.322264	0.0152014
MSTRG.14658.1	-	-	15.07	20	23.9	43.39	12.91	11.25	34.38	46.87	35.18	86.88	45.98	101.05	42.73	117.96	91.32	14.52	14.41	28.08	19.85	27.09	29.79	74.2	34.3	84.94	23.054	42.912	79.808	19.0033	25.5767	64.48	0.896364	1.79152	0.895152	0.428576	1.7626	1.33402	0.278765	0.746553	0.307682	0.269732	0.000135311	0.0408837	0.254705	0.000930597	0.0123703	0.462569	0.443163
MSTRG.14802.1	-	-	0.73	1.52	1.65	0.8	0.88	1.71	4.82	6.66	2.86	4.9	0.94	0.88	1.5	1.28	0.91	0.97	1.68	0.85	2.26	1.87	0.59	0.35	0.19	0.85	1.116	4.19	1.102	1.16667	1.57333	0.463333	1.90861	-0.0182128	-1.92683	0.431432	-1.33227	-1.7637	-0.0640554	1.41313	1.25	0.000438234	0.704599	6.52268e-05	0.534216	0.0719555	0.0348018	0.943139	0.0576245
MSTRG.17523.1	-	-	2.33	1.44	3.09	1.86	1.29	4.05	4.84	6.44	3.12	4.9	2.16	3.62	5.96	3.41	2.44	2.56	2.14	4.28	2.75	4.04	2.74	1.24	3.05	3.22	2.002	4.67	3.518	2.99333	3.17667	2.50333	1.22198	0.813314	-0.408667	0.0857608	-0.257903	-0.343663	-0.580311	0.555909	0.490905	0.00730191	0.0853499	0.615822	0.796188	0.507757	0.4149	0.235835	0.549436
MSTRG.17981.5	-	-	3.89	152.39	85.09	126.83	96.59	45.69	36.56	11.47	33.86	33.35	0	0	94.32	0	117.51	244.06	269.07	120.48	38.24	0	98.1	312.07	110.69	100.5	92.958	32.186	42.366	211.203	45.4467	174.42	-1.53015	-1.13367	0.396474	-2.21639	-0.276067	1.94032	-1.18398	-0.497741	-2.04159	0.00393826	0.620223	0.759967	0.319673	0.40794	0.423642	0.240215	0.631568
MSTRG.1809.1	-	-	0.81	1.11	0.76	0.73	0.55	0.34	0.06	0.08	0.27	0.31	1.02	0.5	1.18	1.05	0.98	1.51	0.66	0.43	1.13	0.9	0.34	2	0.35	0.13	0.792	0.212	0.946	0.866667	0.79	0.826667	-1.90144	0.25634	2.15778	-0.133625	-0.0681715	0.0654531	-0.129977	-1.89779	0.194534	0.000180343	0.733501	8.38907e-05	0.901202	0.847195	0.935122	0.880882	0.00811233
MSTRG.18209.1	-	-	4.34	2.73	2.21	2.71	3.43	1.82	0.55	1.15	1.78	1.42	3.54	1.74	2.96	1.91	2.2	3.37	2.99	2.7	2.22	2.22	2.72	3.08	1.54	3.87	3.084	1.344	2.47	3.02	2.38667	2.83	-1.19827	-0.320292	0.877978	-0.339551	-0.0937465	0.245805	0.0302542	-0.828464	-0.196291	5.72511e-06	0.158864	0.00486554	0.27006	0.657856	0.789328	0.85606	0.00795011
MSTRG.18785.1	-	-	1.32	0.94	1.16	0.61	1.14	3.72	1.65	1.41	0.9	1.56	3.23	2.59	1.21	2.78	2.76	0.97	0.61	0.89	1.14	1.45	1.04	1.65	1.54	1.42	1.034	1.848	2.514	0.823333	1.21	1.53667	0.837729	1.28175	0.44402	0.555459	0.900256	0.344797	0.328688	0.610958	0.71018	0.183202	0.000111418	0.0710307	0.150553	0.0506061	0.653253	0.27416	0.590697
MSTRG.20294.1	-	-	0.92	0.96	0.96	2.61	1.31	1.03	0.56	1.21	0.5	0.29	1.37	1.74	1.99	2.42	1.43	2.68	1.72	1.23	1.67	1.35	1.36	3.73	2.83	0.84	1.352	0.718	1.79	1.87667	1.46	2.46667	-0.913039	0.404864	1.3179	-0.362204	0.39439	0.756594	-0.473077	-1.02391	-0.462603	0.0185173	0.534051	0.000526314	0.536575	0.767992	0.413096	0.444906	0.0177615
MSTRG.20629.1	-	-	2.7	2.02	3.47	2.74	2.4	4.56	5.83	3.62	4.66	6.33	1.64	1.94	2.89	2.18	1.02	2.83	3.65	3.2	2.78	2.97	5.76	2.61	4.51	2.69	2.666	5	1.934	3.22667	3.83667	3.27	0.907251	-0.463089	-1.37034	0.249809	0.0192461	-0.230563	-0.275368	0.382075	-0.757703	0.013281	0.069754	0.000356218	0.500879	0.577792	0.35159	0.327427	0.836787
MSTRG.20971.5	-	-	1.24	1.62	0.51	0.95	0.68	0.54	0.08	0.38	0.22	0.37	0.73	1.22	1.43	0.58	0.36	1.41	1.05	0.75	0.78	0.72	0.34	0.96	1.33	0.37	1	0.318	0.864	1.07	0.613333	0.886667	-1.6529	-0.210897	1.442	-0.802868	-0.271147	0.53172	-0.0976108	-0.947645	-0.0373605	0.000100133	0.504025	0.00306947	0.180598	0.413805	0.667262	0.866914	0.0503054
MSTRG.21635.1	-	-	3.04	3.73	3.17	3.03	2.42	1.73	1.78	2	1.14	0.5	3.38	1.12	6.13	3.78	0.93	4.51	3.51	2.38	2.43	3.16	2.89	4.63	3.74	2.53	3.078	1.43	3.068	3.46667	2.82667	3.63333	-1.10598	-0.00469475	1.10128	-0.294447	0.0677446	0.362192	-0.171556	-0.983087	-0.243995	4.11752e-05	0.865122	0.0229439	0.498781	0.801832	0.663229	0.64214	0.00506986
MSTRG.22282.1	-	-	0.71	0.45	0.77	0.83	0.5	2.31	2.76	2.14	1.79	2	0.7	0.76	0.77	0.7	0.74	0.72	0.76	0.8	1.54	0.71	1	0.54	0.91	0.82	0.652	2.2	0.734	0.76	1.08333	0.756667	1.75456	0.170908	-1.58365	0.511406	-0.00634153	-0.517747	-0.221127	1.02203	-0.0438778	1.70202e-10	0.808322	4.67123e-15	0.137298	0.555419	0.110609	0.46769	0.0134222
MSTRG.2297.1	-	-	1.15	0.2	0.69	0.27	0.48	0.64	0.27	0.08	0.17	0.05	1.16	1.21	0.37	0.54	0.93	0.54	0.73	0.13	0.22	0.61	0.23	0.55	0.98	0.45	0.558	0.242	0.842	0.466667	0.353333	0.66	-1.20526	0.593555	1.79881	-0.401363	0.500074	0.901436	0.257873	-0.546023	0.351354	0.0213182	0.294671	0.000903238	0.63596	0.674926	0.290144	0.743969	0.247798
MSTRG.2298.1	-	-	2.36	0.89	1.12	1.09	1	1.94	0.86	0.94	0.83	1.27	2.15	1.85	0.92	1.52	1.83	1.28	1.18	1.03	1.07	0.88	0.96	1.86	2.94	1.93	1.292	1.168	1.654	1.16333	0.97	2.24333	-0.145566	0.356353	0.501919	-0.262208	0.947379	1.20959	0.151342	0.267984	-0.439685	0.128645	0.369215	0.0130232	0.357342	0.00377988	0.00086993	0.637039	0.819405
MSTRG.23002.1	-	-	2.61	2.26	2	1.83	3.25	0.44	0	0.08	0.51	0.4	3.04	0.5	1.32	0.52	0.26	1.46	0.98	1.71	0.37	0.99	0.63	1.04	0.53	0.47	2.39	0.286	1.128	1.38333	0.663333	0.68	-3.06292	-1.08324	1.97968	-1.06034	-1.02454	0.0358007	0.788862	-1.21372	0.73016	3.70651e-08	0.0448218	0.0159819	0.0747242	0.0339902	0.843017	0.00751157	0.121286
MSTRG.23003.3	-	-	4.27	3.02	3.33	2.39	5.53	0.72	0.05	0.04	1	0.42	5.47	0.92	3.19	1.5	0.35	2.98	1.44	2.26	0.91	2.18	1.43	2.58	0.71	1.26	3.708	0.446	2.286	2.22667	1.50667	1.51667	-3.05553	-0.697816	2.35771	-0.563525	-0.553982	0.00954377	0.735756	-1.75624	0.591921	6.5195e-07	0.1918	0.00400637	0.307346	0.257254	0.824822	0.0251665	0.0260972
MSTRG.23089.1	-	-	0.76	0.35	0.68	0.4	0.66	1.46	1.54	2.55	1.13	1.75	0.81	0.48	0.98	0.61	0.74	0.97	0.5	1.03	0.69	1.12	0.87	1.1	0.89	0.59	0.57	1.686	0.724	0.833333	0.893333	0.86	1.56457	0.345028	-1.21954	0.100305	0.045443	-0.0548619	-0.547932	0.916334	-0.248347	0.000360481	0.50953	0.0053958	0.787236	0.835277	0.680892	0.271344	0.162178
MSTRG.23098.1	-	-	0.72	0.63	0.66	0.83	0.58	2.43	1.54	1.59	0.92	1.83	0.69	0.9	0.5	0.71	0.89	0.66	0.48	0.55	1.43	0.73	0.84	0.98	1.21	0.5	0.684	1.662	0.738	0.563333	1	0.896667	1.28085	0.109624	-1.17123	0.827939	0.670583	-0.157356	0.280007	0.73292	-0.280951	3.47568e-05	0.935852	8.57035e-05	0.0120869	0.168618	0.420808	0.122151	0.22216
MSTRG.23099.1	-	-	0.98	0.78	0.95	0.98	0.95	3.52	2.1	2.22	1.05	2.07	0.93	1.26	0.82	0.77	0.96	1.02	0.7	0.87	1.69	0.85	1.32	1.44	1.5	0.68	0.928	2.192	0.948	0.863333	1.28667	1.20667	1.24005	0.0307623	-1.20929	0.575649	0.483038	-0.0926112	0.104207	0.768609	-0.348068	0.000492288	0.59357	0.000300653	0.0690127	0.378168	0.522202	0.421155	0.237188
MSTRG.23586.2	-	-	3.03	3.5	3.48	2.77	2.9	2.58	0.7	1.18	0.91	0.88	4.07	2.51	2.87	2.31	1.79	4.38	2.18	2.1	4.01	2.38	1.49	5.14	3.04	1.74	3.136	1.25	2.71	2.88667	2.62667	3.30667	-1.327	-0.210633	1.11636	-0.136171	0.195973	0.332144	0.119521	-1.07131	-0.287085	7.33991e-08	0.176075	0.000195785	0.804196	0.946053	0.726824	0.558959	0.00282882
MSTRG.23761.1	-	-	2.17	1.19	1.94	1.62	1.65	3.37	4.79	5.39	7.38	3.72	2.35	2.55	1.95	1.91	1.54	1.68	2.46	2.49	3.17	2.71	3.07	1.72	2.22	2.26	1.714	4.93	2.06	2.21	2.98333	2.06667	1.52422	0.265277	-1.25894	0.432879	-0.0967407	-0.529619	-0.366679	0.724662	-0.00466138	2.18659e-05	0.420226	0.000259393	0.111966	0.406534	0.0222896	0.153143	0.225054
MSTRG.24968.2	-	-	797.8	328.6	684.81	961.77	581.98	1117.42	963.78	846.92	1149.97	980.47	1490.93	1581.84	1143.08	2101.83	1457.96	791.31	612.95	628.33	455.61	923.99	747.43	1573.51	1601.3	1736.91	670.992	1011.71	1555.13	677.53	709.01	1637.24	0.592431	1.21267	0.620235	0.0655211	1.27291	1.20739	-0.0139893	0.512921	-0.0742325	0.297029	0.000132164	7.47972e-06	0.763793	1.11866e-07	0.00513494	0.956304	0.555696
MSTRG.24968.6	-	-	38.86	7.59	13.89	185.46	11.07	152.21	69.76	6.78	138.55	124.14	379.69	331.86	53.81	960.55	295.88	36.32	13.08	14.03	46.09	114.47	15.41	566.01	406.82	465.18	51.374	98.288	404.358	21.1433	58.6567	479.337	0.935977	2.97652	2.04055	1.47209	4.50276	3.03067	1.28084	0.74472	-0.245406	0.490887	0.00125086	0.00280722	0.0262173	7.44555e-24	9.19814e-06	0.226031	0.64086
MSTRG.24997.3	-	-	2.48	3.03	1.07	0.3	3.63	0.51	0.31	0	0	0.35	2.33	0.69	1.14	0.2	0.3	1.2	0.42	0.92	1.16	0.26	0.08	0.98	0.86	0.17	2.102	0.234	0.932	0.846667	0.5	0.67	-3.16718	-1.17336	1.99382	-0.759866	-0.337633	0.422233	1.3119	-1.09542	0.476169	0.00410674	0.0754923	0.0366398	0.378651	0.431669	0.759676	0.037014	0.310529
MSTRG.25420.1	-	-	1.08	0.71	1.01	0.97	0.92	2.48	2.94	2.46	2.71	2.15	1.07	1.21	0.79	1.12	0.83	0.89	1.58	1.07	1.28	1.53	1.64	0.95	1.73	0.86	0.938	2.548	1.004	1.18	1.48333	1.18	1.44171	0.0980994	-1.34361	0.330056	0	-0.330056	-0.331127	0.780522	-0.233028	1.63172e-09	0.889897	5.98509e-10	0.339327	0.592609	0.16413	0.247577	0.0613737
MSTRG.26357.2	-	-	0.6	0	0.29	0	0	0.46	0.21	0.66	0.27	0.35	0	0	0	0.16	0.47	0	0	0	1.25	0.13	0.1	0	0.38	0	0.178	0.39	0.126	0.001	0.493333	0.126667	1.1316	-0.498454	-1.63005	8.94642	6.98489	-1.96153	7.47573	-0.339089	-0.00761318	0.450725	0.83459	0.245456	8.77556e-06	0.132895	0.191875	0.0253937	1
MSTRG.26461.1	-	-	0.31	0.15	0.21	0.3	0.48	1.12	1.21	1.34	0.56	1.42	0.35	0.46	0.3	0.39	0.56	0.33	0.39	0.67	1.43	0.51	0.77	0.57	1.18	0.45	0.29	1.13	0.412	0.463333	0.903333	0.733333	1.9622	0.506591	-1.45561	0.963208	0.662419	-0.300789	-0.675998	0.322992	-0.831825	3.87837e-05	0.348595	0.00019865	0.0963387	0.423301	0.442404	0.226759	0.950916
MSTRG.26641.2	-	-	381.04	318.41	254.83	410.09	198.65	506.38	316.81	329.26	339.4	594.47	529.4	638.36	403.54	1176.62	574.01	143.87	164.99	183.78	177.06	301.01	282.39	506.5	606.36	501.3	312.604	417.264	664.386	164.213	253.487	538.053	0.416624	1.08769	0.671061	0.626339	1.71218	1.08584	0.928765	0.719051	0.304272	0.721742	0.00219794	0.00512876	0.0321071	3.04861e-17	0.00492212	0.000171806	0.251973
MSTRG.26700.2	-	-	0	21.74	8.74	13.11	11.86	2.13	0	7.55	8.13	7.03	0	0	8.81	0	20.89	34.35	27.72	20.09	0	0	10.44	14.39	8.36	8.26	11.09	4.968	5.94	27.3867	3.48	10.3367	-1.15852	-0.900725	0.257798	-2.97631	-1.4057	1.57061	-1.30421	0.513578	-0.799236	0.281553	0.668501	0.826663	0.250405	4.11395e-05	0.583698	0.330526	0.917988
MSTRG.26736.1	-	-	2.53	2.62	2.73	4.63	1.63	2.8	3.63	3.63	3.83	4.3	5.27	6.24	7.09	14.12	6.26	2	2.11	1.86	1.38	4.13	2.76	6.67	5.67	4.93	2.828	3.638	7.796	1.99	2.75667	5.75667	0.363363	1.46295	1.09959	0.470156	1.53247	1.06231	0.507014	0.400221	0.4375	0.874746	0.000315077	4.6442e-05	0.254576	1.71783e-09	0.0599699	0.108276	0.860718
MSTRG.26740.3	-	-	12.26	21.84	18.26	18.04	7.83	11.78	23.24	19.98	11.5	21.7	25.35	48.97	35.09	41.26	27.59	5.38	8.73	7.29	6.02	16.52	13.33	22.78	24.4	23.71	15.646	17.64	35.652	7.13333	11.9567	23.63	0.173057	1.18819	1.01513	0.745167	1.72797	0.982804	1.13315	0.561035	0.593363	0.654166	0.001446	7.75127e-05	0.0846473	8.07541e-09	0.066129	0.00145857	0.604194
MSTRG.26741.1	-	-	443.98	509.92	510.34	864.57	212.74	678.26	574.77	345.01	413.72	812.48	866.11	1129.13	728.33	2376.88	856.16	163.33	208.56	209.86	194.46	489.59	448.99	893.44	1146.8	758.87	508.31	564.848	1191.32	193.917	377.68	933.037	0.152154	1.22878	1.07663	0.961728	2.2665	1.30477	1.39027	0.580698	0.352558	0.604683	0.0119836	0.000548974	0.0146062	3.57474e-23	0.00856986	0.000285866	0.576463
MSTRG.26748.3	-	-	49.53	43.2	43.86	62.24	41.23	50.21	41.61	59.18	57.08	77.12	71.86	79.53	69.91	126	102.29	20.23	28.89	32.05	20.71	41.7	32.07	45.52	66.78	76.1	48.012	57.04	89.918	27.0567	31.4933	62.8	0.248579	0.905215	0.656636	0.219062	1.21478	0.995718	0.827411	0.856928	0.517845	0.758941	0.000672869	0.00095029	0.505985	0.00103679	0.0415603	0.000243389	0.133093
MSTRG.26749.2	-	-	1543.76	1385.33	1417.94	1769.01	919.49	2525.22	1510.57	1332.54	1346.37	2442.08	2091.36	2237.26	1501.57	3722.19	1874.32	640.11	569.44	768.48	821.52	1297.6	1319.12	1285.05	2242.85	1381.17	1407.11	1831.36	2285.34	659.343	1146.08	1636.36	0.380181	0.699678	0.319497	0.797606	1.31139	0.513779	1.09363	0.676205	0.481922	0.866658	0.0361477	0.064984	0.00464035	4.36374e-06	0.347413	1.04289e-06	0.313026
MSTRG.2866.1	-	-	0.86	0.34	0.49	0.34	0.14	2.75	1.5	1.19	1.25	0.6	0.56	1.09	0.3	0.72	0.22	0.39	0.38	0.28	1.79	0.73	0.98	0.4	0.79	0.51	0.434	1.458	0.578	0.35	1.16667	0.566667	1.74822	0.413374	-1.33485	1.73697	0.695145	-1.04182	0.31034	0.321598	0.0285692	0.00140072	0.547871	0.012971	2.67191e-05	0.166542	0.00783425	0.552206	0.991328
MSTRG.2866.2	-	-	2.65	1.17	2.92	1.81	0.89	6.19	5.46	5.99	4.66	3.23	1.88	3.31	1.37	1.63	0.99	1.72	2.01	1.36	5.95	2.57	3.38	1.95	3.36	1.56	1.888	5.106	1.836	1.69667	3.96667	2.29	1.43533	-0.0402927	-1.47563	1.22522	0.432644	-0.79258	0.154156	0.364266	-0.318782	0.000634286	0.668496	3.29944e-05	0.000971612	0.472746	0.0191624	0.673475	0.847114
MSTRG.4545.2	-	-	9.85	13.27	7.75	11.47	13.16	6.49	1.89	5.52	5.49	3.88	15.97	7.61	7.02	8.67	7.85	10.46	9.48	11.83	7.98	8.81	6.39	11.06	7.41	8.63	11.1	4.654	9.424	10.59	7.72667	9.03333	-1.25402	-0.236148	1.01787	-0.454785	-0.229372	0.225412	0.0678571	-0.731375	0.0610811	1.44214e-06	0.204507	0.000858591	0.0885067	0.182084	0.816268	0.645063	0.00941174
MSTRG.4717.1	-	-	0.51	1.67	0.64	1.25	1.14	0.4	0.11	0.32	0.66	0.45	1.14	0.5	0.13	0.32	0.52	0.92	0.74	1.32	0.39	0.78	1.35	0.95	0.69	0.99	1.042	0.388	0.522	0.993333	0.84	0.876667	-1.42523	-0.997234	0.427993	-0.241889	-0.18025	0.0616391	0.0690054	-1.11433	-0.747979	0.00292557	0.0567062	0.390083	0.779624	0.633043	0.91367	0.800027	0.0598703
MSTRG.5113.1	-	-	0.49	0.42	0.33	0.66	0.44	1.44	1.45	1.66	0.72	2.54	0.53	0.51	0.48	1.05	1.15	0.34	0.58	0.36	0.59	1.06	0.5	0.47	0.75	0.33	0.468	1.562	0.744	0.426667	0.716667	0.516667	1.73881	0.668794	-1.07002	0.748193	0.276124	-0.472068	0.133399	1.12402	0.526069	3.06387e-05	0.128755	0.0280595	0.122165	0.900888	0.191114	0.702853	0.0908971
MSTRG.5126.1	-	-	0.5	1.26	0.66	1.05	0.71	0.21	0.43	0.22	0	0.05	0.14	0.53	1.38	0.61	0.18	2.16	2.78	2.98	0.93	0.69	1.23	0.7	1.24	1.8	0.836	0.182	0.568	2.64	0.95	1.24667	-2.19956	-0.557612	1.64195	-1.47454	-1.08246	0.392076	-1.65896	-2.38399	-1.13411	0.000177499	0.292038	0.036027	8.92906e-05	0.00894247	0.629206	2.96305e-05	0.00178758
MSTRG.5198.3	-	-	1.08	0.91	1.66	1.7	1.1	2.41	3.26	3.18	1.97	3.01	1.24	1.92	1.72	1.94	1.81	2.06	1.74	1.81	2.65	2.28	1.9	1.56	3.36	0.96	1.29	2.766	1.726	1.87	2.27667	1.96	1.10043	0.420061	-0.680369	0.283885	0.0678154	-0.216069	-0.535667	0.280878	-0.183421	0.0072848	0.326584	0.0477504	0.36295	0.764562	0.43019	0.145979	0.950046
MSTRG.5353.1	-	-	10.87	8.42	7.45	9.24	7.36	14.59	34.25	24.17	23.93	22.93	10.67	18.35	7.38	10.92	11.43	8.6	6.48	8.64	14.75	10.47	7.68	8.55	11.99	7.3	8.668	23.974	11.75	7.90667	10.9667	9.28	1.4677	0.43889	-1.02881	0.471984	0.231055	-0.240928	0.13263	1.12835	0.340464	4.32515e-06	0.15678	0.00404701	0.111244	0.814451	0.224904	0.312793	0.0242231
MSTRG.543.1	-	-	0.55	0.24	0.4	0.6	0.45	1.04	1.55	0.69	1.23	1.16	0.38	0.71	0.24	0.65	0.43	0.4	0.56	0.51	0.73	0.69	0.57	0.15	1.06	0.65	0.448	1.134	0.482	0.49	0.663333	0.62	1.33985	0.105534	-1.23432	0.436952	0.339486	-0.0974658	-0.129283	0.773615	-0.363235	0.00221586	0.944007	0.00247524	0.31564	0.824508	0.724932	0.770753	0.212137
MSTRG.6792.3	-	-	0.96	1.5	0.35	2.26	1.04	4.49	4.28	3.77	4.38	2.22	1.98	2.11	2.66	6.65	0	0.71	1.46	0.5	1.91	1.77	3.61	0	0.88	1.6	1.222	3.828	2.68	0.89	2.43	0.826667	1.64735	1.13299	-0.514358	1.44908	-0.1065	-1.55558	0.457367	0.655635	1.69686	0.00340275	0.258744	0.653178	0.0220129	0.85142	0.12501	0.481994	0.382038
MSTRG.697.1	-	-	0.74	0.57	0.51	0.65	0.52	1	1.77	2.49	0.79	1.98	0.78	1.04	0.63	1.32	1	0.42	0.62	0.61	1.09	1	0.62	0.71	1.2	0.57	0.598	1.606	0.954	0.55	0.903333	0.826667	1.42525	0.673844	-0.751411	0.715827	0.587874	-0.127953	0.120714	0.830142	0.206684	0.000463688	0.00825791	0.0993076	0.0339587	0.243605	0.402736	0.519728	0.242345
MSTRG.7210.2	-	-	0.66	1.27	0.83	0.47	0.56	0.16	0.13	0.51	0.44	0.46	0.24	0.72	0.42	1.34	1.09	1.12	2.02	0	0.54	0.32	0.26	0.44	0.93	0	0.758	0.34	0.762	1.04667	0.373333	0.456667	-1.15666	0.00759315	1.16426	-1.48727	-1.19659	0.290677	-0.465532	-0.13493	0.73865	0.00509247	0.781109	0.0290447	0.234301	0.380488	0.952054	0.643054	0.539435
MSTRG.7560.1	-	-	2.38	2.08	2.49	2.39	1.96	6.16	5.21	4.73	4.14	6.84	2.71	2.97	2.7	3.06	2.84	2.57	3.05	2.85	2.88	3.39	2.69	2.47	3.71	2.2	2.26	5.416	2.856	2.82333	2.98667	2.79333	1.2609	0.337673	-0.923232	0.0811368	-0.0154117	-0.0965485	-0.321077	0.858692	0.0320082	2.63654e-07	0.174244	3.45012e-05	0.719422	0.50284	0.437019	0.156566	0.0377381
MSTRG.8256.2	-	-	2.61	1.24	1.8	2.37	1.71	3.65	4.82	4.44	4.72	3.47	1.58	3.27	1.66	2.13	2.36	1.66	1.49	1.03	2.42	2.14	2.14	1.39	2.26	1.67	1.946	4.22	2.2	1.39333	2.23333	1.77333	1.11673	0.176992	-0.939739	0.680658	0.347923	-0.332735	0.481971	0.918044	0.31104	0.000566893	0.80226	0.00224737	0.0227329	0.615486	0.130016	0.0908454	0.017018
XR_001023595.3	ncbi_105604155	--	0.11	0.14	0.14	0.21	0.17	0.58	0.51	0.46	0.62	0.38	0.05	0.34	0.2	0.28	0.29	0.24	0.11	0.21	0.41	0.22	0.18	0.14	0.27	0.28	0.154	0.51	0.232	0.186667	0.27	0.23	1.72757	0.591194	-1.13637	0.532495	0.30117	-0.231326	-0.277534	0.917538	0.0124909	0.000967735	0.415935	0.0364951	0.498209	0.836865	0.701307	0.713845	0.193989
XR_001030584.2	ncbi_105608940	--	0	0	0	0	0	0.77	0.93	0	0.69	0	0	0	0	0.5	0	0	0.75	0	0.76	0.63	0	0	0	0.84	0.001	0.478	0.1	0.25	0.463333	0.28	8.90087	6.64386	-2.25701	0.890122	0.163499	-0.726624	-7.96578	0.0449601	-1.48543	0.00541997	1	0.459221	0.817747	1	1	1	0.912531
XR_001043566.3	ncbi_105616365	--	0.75	0.97	1.23	1.51	0.68	0.37	0.18	0.3	0.68	0.37	0.82	0.44	0.53	0.95	0.93	0.86	0.76	0.82	0.75	0.61	0.92	1.31	0.68	0.79	1.028	0.38	0.734	0.813333	0.76	0.926667	-1.43577	-0.485988	0.949781	-0.0978473	0.188204	0.286051	0.337922	-1	-0.33627	0.000175388	0.117096	0.0180045	0.860736	0.939822	0.804257	0.359044	0.023716
XR_001045136.2	ncbi_105616873	--	2.33	4.77	3.33	1.06	3.86	1.62	0.69	1.46	0	0.43	0.22	3.27	3.21	0.82	6.85	4.24	0.66	2.14	1.8	0.45	1.23	1.26	1.2	1.67	3.07	0.84	2.874	2.34667	1.16	1.37667	-1.86978	-0.0951786	1.7746	-1.01649	-0.769434	0.247054	0.387626	-0.465664	1.06188	0.000925067	0.801737	0.0271708	0.232864	0.249596	0.850106	0.474988	0.397175
XR_001435628.2	ncbi_105616812	--	0.37	0.15	0.18	0.28	0.07	0.85	0.94	0.57	0.45	0.69	0.32	0.63	0.33	0.27	0.25	0.25	0.12	0.06	0.54	0.43	0.08	0.36	0.28	0.11	0.21	0.7	0.36	0.143333	0.35	0.25	1.73697	0.777608	-0.959358	1.28798	0.802554	-0.485427	0.551015	1	0.526069	0.000384608	0.134456	0.027021	0.14253	0.466965	0.43647	0.438922	0.236015
XR_001436416.2	ncbi_105603892	--	0.52	0.45	0.5	0.42	0.38	1.69	1.82	1.56	1.09	1.44	0.55	0.69	0.5	0.36	0.62	0.35	0.38	0.25	1.12	0.58	0.36	0.3	0.58	0.58	0.454	1.52	0.544	0.326667	0.686667	0.486667	1.74331	0.260914	-1.48239	1.07179	0.575115	-0.496676	0.474873	1.14639	0.160673	4.50798e-09	0.612685	7.01366e-07	0.0745378	0.486899	0.325761	0.17036	0.0353758
XR_003585562.1	ncbi_105602913	--	0	0	0	0	0	0.18	0.75	0	0	0.68	0	0	0	0	0	0.3	0	0	0	0.45	0.85	0	0.14	0	0.001	0.322	0.001	0.1	0.433333	0.0466667	8.33092	0	-8.33092	2.11548	-1.09954	-3.21501	-6.64386	-0.428417	-5.54432	0.00188719	1	0.00254535	0.293849	0.652105	0.0620112	0.17589	0.652329
XR_003585681.1	ncbi_101114216	--	0.03	0	0.22	0	0	0	0	0	0	0	0	0.19	0.17	0.14	0.27	0.06	0	0	0	0	0	0.02	0.19	0.16	0.05	0.001	0.154	0.02	0.001	0.123333	-5.64386	1.62293	7.26679	-4.32193	2.62449	6.94642	1.32193	0	0.320368	0.0986354	0.3242	3.01782e-05	0.421867	0.190644	0.00628166	0.589507	1
XR_003585797.1	ncbi_114109086	--	0.39	1.38	1.14	0.88	0.49	0.2	0.16	0.24	0.64	0.17	1.05	0.23	0.01	0.82	0.06	0.05	0.25	0.1	0.1	0.22	0	0.33	0.12	0.2	0.856	0.282	0.434	0.133333	0.106667	0.216667	-1.60192	-0.979916	0.622	-0.321928	0.70044	1.02237	2.68257	1.40259	1.00222	0.00244389	0.176765	0.471129	0.870045	0.670773	0.586173	0.000762994	0.301907
XR_003586196.1	ncbi_114109530	--	1.5	0.65	2.62	1.29	1.06	0.85	0.31	0.6	0.41	1.23	0.32	0.74	0.74	0.55	0.75	1.1	1.62	2.34	0.37	0.91	3.43	0.6	0.52	2.74	1.424	0.68	0.62	1.68667	1.57	1.28667	-1.06634	-1.19961	-0.133267	-0.10341	-0.390537	-0.287126	-0.244226	-1.20716	-1.0533	0.00387937	0.0043662	0.846023	0.913378	0.564589	0.71896	0.676394	0.0435902
XR_003586283.1	ncbi_114109670	--	0.12	0.03	0	0.04	0.06	0.33	0.3	0.26	0.32	0.49	0.07	0.03	0.21	0	0.16	0.31	0.22	0.1	0.36	0.24	0.06	0.28	0.26	0.07	0.05	0.34	0.094	0.21	0.22	0.203333	2.76553	0.910733	-1.8548	0.0671142	-0.0465426	-0.113657	-2.07039	0.628031	-1.11311	0.00102383	0.402758	0.0290932	0.940255	0.819555	0.808341	0.0520354	0.637861
XR_003586843.1	ncbi_114110577	--	0.54	0.74	0.44	0.28	0.12	1.52	2.16	1.19	1.2	0.89	1.08	0.93	0.42	0.85	0.56	1.27	0.84	0.77	1.2	1.38	1.51	1.1	0.97	0.43	0.424	1.392	0.768	0.96	1.36333	0.833333	1.71502	0.857042	-0.857981	0.506032	-0.204141	-0.710173	-1.17897	0.0300209	-0.117787	0.00736293	0.190838	0.103268	0.338927	0.579058	0.196087	0.0867761	0.55273
XR_003586855.1	ncbi_105604867	--	0.08	0.1	0.06	0	0.02	0.47	0.43	0.38	0.05	0.6	0.04	0.02	0.09	0.03	0.03	0.05	0.27	0.02	0.11	0.56	0.06	0.08	0.19	0.09	0.052	0.386	0.042	0.113333	0.243333	0.12	2.89202	-0.308122	-3.20014	1.10236	0.0824622	-1.0199	-1.12399	0.665667	-1.51457	0.0013828	0.734399	0.000243328	0.404464	0.886149	0.288616	0.341198	0.771444
XR_003588784.1	ncbi_105614720	--	1.79	0.9	2	1.59	0.92	2.93	3.58	3.4	4.54	3.18	1.56	2.94	1.9	2.06	1.41	1.94	1.76	2.3	2.26	3.12	2.52	2.81	1.44	2.02	1.44	3.526	1.974	2	2.63333	2.09	1.29196	0.455053	-0.83691	0.39689	0.0635029	-0.333387	-0.473931	0.421142	-0.082381	0.00132917	0.301665	0.0188686	0.237725	0.868766	0.32475	0.227119	0.734226
XR_003588954.1	ncbi_114114096	--	0.54	0.94	0.57	0.69	0.64	0.31	0.15	0.13	0.3	0.18	0.59	0.23	0.38	0.74	0.34	1.07	0.29	0.88	0.65	0.37	0.51	0.82	0.2	0.72	0.676	0.214	0.456	0.746667	0.51	0.58	-1.65941	-0.567989	1.09142	-0.549967	-0.364411	0.185556	-0.143441	-1.25289	-0.347019	1.71194e-07	0.0636965	0.00482134	0.383052	0.544251	0.889941	0.865857	0.00138441
XR_003589142.1	ncbi_114114490	--	0.74	0.24	0.56	0.34	0.49	2.13	1.64	0.82	0.98	1.04	0.7	1.3	0.68	0.55	0.47	0.6	0.56	0.47	1.2	1.06	1.02	0.93	1.22	0.66	0.474	1.322	0.74	0.543333	1.09333	0.936667	1.47976	0.642638	-0.837125	1.00882	0.785698	-0.223126	-0.19695	0.273989	-0.34001	0.00085095	0.144484	0.0696053	0.00103798	0.0942159	0.276056	0.604172	0.875527
XR_003589154.1	ncbi_114114503	--	0.36	0.78	0.47	0.8	1.67	2.38	3.41	3.81	1.11	4.93	0.33	0.03	1.16	0.56	2.42	0.96	1.55	0.85	1.22	2.22	0.53	0.99	0.63	0.74	0.816	3.128	0.9	1.12	1.32333	0.786667	1.9386	0.141356	-1.79724	0.240678	-0.509674	-0.750352	-0.456858	1.24106	0.194173	0.00348629	0.968037	0.0589712	0.709061	0.328708	0.261501	0.569194	0.148659
XR_003589623.1	ncbi_114115224	--	6.28	15.49	17.99	10.16	0	4.23	46.36	35.67	17.57	0	2	7.24	16.71	4.66	0	16.76	8.05	6.89	18.5	16.26	7.75	1.89	1.61	5.04	9.984	20.766	6.122	10.5667	14.17	2.84667	1.05653	-0.705615	-1.76215	0.423319	-1.89217	-2.31549	-0.0818305	0.551384	1.10473	0.661322	0.625534	0.367396	0.327775	0.000600732	4.23992e-05	0.992987	0.867601
XR_003590622.1	ncbi_114116826	--	0.23	0.25	0.23	0.19	0.37	0.54	0.66	0.65	0.47	0.56	0.32	0.49	0.31	0.29	0.38	0.36	0.29	0.36	0.31	0.41	0.52	0.35	0.33	0.43	0.254	0.576	0.358	0.336667	0.413333	0.37	1.18124	0.495131	-0.686109	0.295985	0.136204	-0.15978	-0.406492	0.478763	-0.0475657	0.00347172	0.209179	0.0661682	0.454084	0.987254	0.572643	0.323575	0.650483
XR_003590945.1	ncbi_114117229	--	0.54	0.4	0.36	0.24	0.3	0.81	0.82	0.78	0.79	0.71	0.58	0.57	0.3	0.44	0.46	0.59	0.43	0.24	0.53	0.66	0.57	0.57	0.5	0.28	0.368	0.782	0.47	0.42	0.586667	0.45	1.08746	0.352955	-0.734508	0.482152	0.0995357	-0.382616	-0.190684	0.414628	0.0627358	0.00680635	0.463301	0.0426188	0.345266	0.912395	0.326409	0.704185	0.763907
XR_003591299.1	ncbi_114117640	--	0	0	0	0	0	0.37	0.11	0.13	0	0	0	0.13	0.03	0	0	0	0	0	0.11	0	0.06	0	0.12	0	0.001	0.122	0.032	0.001	0.0566667	0.04	6.93074	5	-1.93074	5.82443	5.32193	-0.5025	0	1.10631	-0.321928	0.00655219	0.217925	0.327531	0.0708222	0.272515	0.777085	1	0.64279
XR_003591408.1	ncbi_114117805	--	54.89	192.58	191.65	52.5	115.5	70.03	4.29	14.54	1.06	1.05	50.97	170.67	140.14	52.97	135.01	173.34	32.52	118.29	81.04	2.58	63.13	76.26	47.06	36.88	121.424	18.194	109.952	108.05	48.9167	53.4	-2.73852	-0.14318	2.59534	-1.1433	-1.01679	0.126514	0.168355	-1.42686	1.04196	0.000293096	0.594837	0.00120221	0.21728	0.0395999	0.991242	0.665686	0.12945
XR_003591528.1	ncbi_105616874	--	5.53	10.72	14.62	2.09	8.62	1.98	1.17	4.69	0	0.51	1.08	10.66	14.59	1.59	13.14	12.14	2.56	3.28	3.76	0.13	2.3	3.72	1.14	1.72	8.316	1.67	8.212	5.99333	2.06333	2.19333	-2.31604	-0.0181561	2.29789	-1.53838	-1.45023	0.0881482	0.472531	-0.305129	1.90461	0.00105309	0.889112	0.00826178	0.118175	0.0369357	0.995941	0.408747	0.621535
XR_003591529.1	ncbi_105616874	--	2.44	4.15	4.58	0.56	5.57	1.15	0.62	2.04	0	0.43	0.64	4.33	4.71	2.06	9.29	4.85	2.17	2.39	1.39	0.18	1.57	2.36	1.62	4.57	3.46	0.848	4.206	3.13667	1.04667	2.85	-2.02864	0.281677	2.31031	-1.58343	-0.13827	1.44516	0.14154	-0.303666	0.561487	0.00173859	0.797908	0.00213357	0.0618086	0.727343	0.151849	0.755833	0.521756
XR_003591652.1	ncbi_105602046	--	0.29	0.06	0.35	0.51	0.29	0.12	0.16	0.1	0.04	0.09	0.33	0.18	0.39	0.21	0.22	0.35	0.1	0.5	0.25	0.08	0.17	0.26	0.39	0.05	0.3	0.102	0.266	0.316667	0.166667	0.233333	-1.55639	-0.173536	1.38286	-0.925999	-0.440573	0.485427	-0.0780025	-0.708396	0.189034	0.00282888	0.637397	0.00245661	0.268968	0.492959	0.766289	0.972406	0.168892
[truncated: 10 more columns]
